# Supplementary material for: In vitro interaction network of a synthetic gut bacterial community
Source: ISME J. 2021 Dec 2;16(4):1095–109. doi: 10.1038/s41396-021-01153-z (PMC8941000; doi:10.1038/s41396-021-01153-z)
Supplement: Supplementary file 2 — SI data table [file 41396_2021_1153_MOESM2_ESM.xlsx]

## Sheet: mono growth
	AUC of mean	mean GR start OD 0.01	sd GR
KB1	24.2184	2.4011	0.11		*GR: growth rate
YL2	17.2972	1.73447	0.06119		**AUC: area under the mean growth curve
KB18	5.18907	0.94253	0.02671
YL27	15.0475	1.28361	0.04028
YL31	11.6641	1.12623	0.02328
YL32	13.6036	1.33026	0.04099
YL44	4.14082	0.36288	0.003093
YL45	2.74312	0.77769	0.02157
I46	18.0101	1.83106	0.07506
I48	16.0755	1.25604	0.04694
I49	15.2994	1.28155	0.02294
YL58	15.045	1.64443	0.06202

## Sheet: sm growth
strain	inSM	GR	std error	AUC
KB1	KB1sm	0.211606	0.00398873	5.55569		*GR: growth rate
KB1	YL2sm	0.837632	0.0324487	21.223		**AUC: area under the mean growth curve
KB1	KB18sm	1.1845	0.0466027	25.0794
KB1	YL27sm	1.01893	0.0477643	21.8311
KB1	YL31sm	1.13666	0.0493596	23.4667
KB1	YL32sm	0.718583	0.0278179	16.1365
KB1	YL44sm	1.31009	0.0790706	23.472
KB1	YL45sm	1.33827	0.0843642	24.174
KB1	I46sm	1.17966	0.0553086	22.4404
KB1	I48sm	0.842988	0.0363717	17.9067
KB1	I49sm	1.05359	0.0509258	22.1642
KB1	YL58sm	0.536369	0.0150227	13.6088
KB1	AAMsm	1.46649	0.0572199	26.615
YL2	KB1sm	0.261088	0.00734049	8.49758
YL2	YL2sm	0.261088	0.00734049	6.24377
YL2	KB18sm	0.755701	0.0299862	18.4934
YL2	YL27sm	0.612433	0.0261571	10.5671
YL2	YL31sm	0.779542	0.0427334	16.754
YL2	YL32sm	0.263833	0.00649986	6.182
YL2	YL44sm	0.780539	0.0329773	14.4583
YL2	YL45sm	0.752978	0.0196265	17.779
YL2	I46sm	0.811954	0.0427934	15.8026
YL2	I48sm	0.598684	0.0211693	8.51267
YL2	I49sm	0.425548	0.0127436	8.97546
YL2	YL58sm	0.27565	0.00762679	6.45208
YL2	AAMsm	0.875552	0.0472135	19.6269
KB18	KB1sm	0.0773304	0.00162392	3.88835
KB18	YL2sm	0.249972	0.00464847	6.8661
KB18	KB18sm	0.112813	0.00297138	4.87075
KB18	YL27sm	0.170688	0.00419333	4.91085
KB18	YL31sm	0.00876532	0.000145244	2.73733
KB18	YL32sm	0.0434225	0.00112465	2.87629
KB18	YL44sm	0.163573	0.00321881	6.43048
KB18	YL45sm	0.124358	0.00191926	5.14725
KB18	I46sm	0.25771	0.00443864	7.36181
KB18	I48sm	0.0644577	0.00051551	3.94738
KB18	I49sm	0.255302	0.00851701	8.37969
KB18	YL58sm	0.0675697	0.00160958	3.55808
KB18	AAMsm	0.498384	0.0128953	10.9616
YL27	KB1sm	0.199985	0.00308725	6.42752
YL27	YL2sm	0.300208	0.00533581	11.2081
YL27	KB18sm	0.505883	0.0192034	15.2649
YL27	YL27sm	0.147755	0.00176926	6.80746
YL27	YL31sm	0.0350007	0.000818439	3.41816
YL27	YL32sm	0.0847368	0.000676968	5.09769
YL27	YL44sm	0.38074	0.012531	13.0045
YL27	YL45sm	0.111659	0.000901556	5.80248
YL27	I46sm	0.296404	0.00656887	9.59419
YL27	I48sm	0.19	0.0036335	5.34987
YL27	I49sm	0.387588	0.012289	11.4767
YL27	YL58sm	0.109388	0.00179224	4.77342
YL27	AAMsm	0.517167	0.0144735	17.5256
YL31	KB1sm	0.204953	0.00372004	6.75915
YL31	YL2sm	0.354676	0.00652633	12.0758
YL31	KB18sm	0.344145	0.00513142	13.5717
YL31	YL27sm	0.297484	0.00409565	11.3555
YL31	YL31sm	0.00642055	0.000268186	2.70941
YL31	YL32sm	0.0276424	0.000349333	3.26288
YL31	YL44sm	0.435391	0.00777273	13.4881
YL31	YL45sm	0.119782	0.00297422	5.67544
YL31	I46sm	0.348555	0.00580371	10.7733
YL31	I48sm	0.0830929	0.00198982	3.685
YL31	I49sm	0.368396	0.0108296	12.9363
YL31	YL58sm	0.0597817	0.00180595	3.73387
YL31	AAMsm	0.408586	0.0080547	13.3261
YL32	KB1sm	0.331009	0.00800082	8.49403
YL32	YL2sm	0.33392	0.00758814	11.2136
YL32	KB18sm	0.430158	0.0073726	15.3353
YL32	YL27sm	0.348525	0.0081551	12.1217
YL32	YL31sm	0.156776	0.0027711	5.51919
YL32	YL32sm	0.115695	0.00163858	4.69917
YL32	YL44sm	0.496697	0.0137425	14.6344
YL32	YL45sm	0.365435	0.00684028	14.0224
YL32	I46sm	0.376969	0.00760367	11.7324
YL32	I48sm	0.192289	0.00409203	5.32335
YL32	I49sm	0.438258	0.0114319	13.6538
YL32	YL58sm	0.124576	0.00280382	4.57631
YL32	AAMsm	0.480228	0.0135211	18.1538
YL44	KB1sm	0.014752	0.000264027	2.62692
YL44	YL2sm	0.0153463	0.000297545	2.86225
YL44	KB18sm	0.113939	0.000913138	5.44688
YL44	YL27sm	0.0129512	0.000501989	2.79096
YL44	YL31sm	0.0818597	0.000537685	4.53273
YL44	YL32sm	0.00482297	0.000373275	2.64642
YL44	YL44sm	0.0349934	0.000220984	3.25088
YL44	YL45sm	0.116424	0.000920619	5.3871
YL44	I46sm	0.0062471	0.000159651	2.6075
YL44	I48sm	0.0184094	0.000145719	2.79038
YL44	I49sm	0.0107829	0.000108088	2.88608
YL44	YL58sm	0.0133855	0.000130471	2.58396
YL44	AAMsm	0.146027	0.000955339	6.85219
YL45	KB1sm	0.268968	0.00758617	5.99895
YL45	YL2sm	0.219959	0.00524319	5.91585
YL45	KB18sm	0.170426	0.00192741	5.33231
YL45	YL27sm	0.17405	0.00218003	6.06756
YL45	YL31sm	0.182719	0.00319648	6.033
YL45	YL32sm	0.145112	0.00183204	4.7955
YL45	YL44sm	0.182139	0.00237776	6.05159
YL45	YL45sm	0.0859306	0.000808823	4.04031
YL45	I46sm	0.202085	0.0032018	5.90317
YL45	I48sm	0.186586	0.0019847	5.99104
YL45	I49sm	0.217709	0.00332594	6.51267
YL45	YL58sm	0.133526	0.00120517	5.10252
YL45	AAMsm	0.200304	0.00556244	6.14775
I46	KB1sm	0.114607	0.00171911	4.72456
I46	YL2sm	0.714943	0.0271326	18.3009
I46	KB18sm	0.754468	0.0190046	17.2548
I46	YL27sm	0.669761	0.0124713	17.0331
I46	YL31sm	0.432433	0.00803527	15.9402
I46	YL32sm	0.0788718	0.000580608	4.58819
I46	YL44sm	0.856763	0.0221453	17.8733
I46	YL45sm	0.569008	0.0115663	17.1686
I46	I46sm	0.0703202	0.00266576	3.22859
I46	I48sm	0.17983	0.000977998	8.53892
I46	I49sm	0.815954	0.0247569	14.7625
I46	YL58sm	0.0687	0.000691012	4.1575
I46	AAMsm	0.861334	0.0248517	20.4462
I48	KB1sm	0.118615	0.00145289	4.63731
I48	YL2sm	0.342805	0.00411758	11.9589
I48	KB18sm	0.442788	0.0070866	16.281
I48	YL27sm	0.204523	0.00134368	8.62167
I48	YL31sm	0.371554	0.00596909	4.21662
I48	YL32sm	0.143062	0.00145193	6.3436
I48	YL44sm	0.29294	0.00442104	13.047
I48	YL45sm	0.31137	0.00509615	13.0208
I48	I46sm	0.268067	0.0105656	12.4526
I48	I48sm	0.101281	0.000797421	4.21662
I48	I49sm	0.36005	0.00192261	13.6011
I48	YL58sm	0.101774	0.00108692	4.41342
I48	AAMsm	0.443797	0.0049577	19.0963
I49	KB1sm	0.202187	0.0076817	7.03179
I49	YL2sm	0.351974	0.00705797	9.01015
I49	KB18sm	0.460346	0.0124026	11.4936
I49	YL27sm	0.282594	0.00394069	9.04223
I49	YL31sm	0.393773	0.00921541	8.78588
I49	YL32sm	0.268864	0.00338471	7.08681
I49	YL44sm	0.67449	0.0153278	15.763
I49	YL45sm	0.480079	0.00847299	11.7984
I49	I46sm	0.341055	0.00734621	7.48284
I49	I48sm	0.250618	0.00394907	7.66667
I49	I49sm	0.251932	0.00407361	6.52929
I49	YL58sm	0.265856	0.00445573	6.24227
I49	AAMsm	0.827573	0.023659	18.0593
YL58	KB1sm	0.0994247	0.00171845	5.67995
YL58	YL2sm	0.191005	0.00269415	7.91092
YL58	KB18sm	0.524665	0.0117182	15.7357
YL58	YL27sm	0.382011	0.00676	9.78231
YL58	YL31sm	0.0260801	0.00019011	3.37184
YL58	YL32sm	0.0324589	0.000762768	4.99275
YL58	YL44sm	0.765085	0.0153538	12.4538
YL58	YL45sm	0.169357	0.00292749	8.33542
YL58	I46sm	0.546296	0.012915	10.7423
YL58	I48sm	0.0727752	0.00162662	3.66383
YL58	I49sm	0.646296	0.0171322	12.5147
YL58	YL58sm	0.0497641	0.00127915	3.80806
YL58	AAMsm	0.727775	0.0210783	15.8046

## Sheet: dGR SM
	KB1sm	YL2sm	KB18sm	YL27sm	YL31sm	YL32sm	YL44sm	YL45sm	I46sm	I48sm	I49sm	YL58sm
KB1	-0.855723	-0.428885	-0.19238	-0.30527	-0.224999	-0.510055	-0.106749	-0.0875416	-0.195681	-0.425233	-0.281643	-0.634292
YL2	-0.701262	-0.701262	-0.135322	-0.29925	-0.108043	-0.69812	-0.106902	-0.138438	-0.0709576	-0.314982	-0.513085	-0.684599
KB18	-0.846042	-0.502325	-0.775398	-0.660175	-0.982549	-0.913549	-0.674339	-0.752412	-0.486919	-0.87167	-0.491715	-0.865474
YL27	-0.609653	-0.41403	-0.0125755	-0.711601	-0.931683	-0.834604	-0.256841	-0.782055	-0.421455	-0.629142	-0.243474	-0.786488
YL31	-0.502384	-0.138865	-0.164433	-0.277724	-0.984411	-0.932886	0.0571083	-0.709176	-0.153726	-0.798254	-0.105553	-0.854853
YL32	-0.31353	-0.307492	-0.107907	-0.277202	-0.674865	-0.760062	0.0300862	-0.242133	-0.218213	-0.601216	-0.0911089	-0.741645
YL44	-0.9021	-0.898156	-0.243857	-0.91405	-0.456747	-0.967993	-0.76777	-0.227367	-0.958542	-0.877828	-0.92844	-0.911168
YL45	0.338734	0.0947997	-0.151737	-0.133699	-0.0905554	-0.277732	-0.0934414	-0.572298	0.00583687	-0.0713081	0.0836047	-0.335404
I46	-0.867341	-0.172445	-0.126695	-0.224744	-0.499454	-0.908705	-0.00828709	-0.341367	-0.918604	-0.791844	-0.0555244	-0.920479
I48	-0.731645	-0.224435	0.00176672	-0.537286	-0.137295	-0.676336	-0.337249	-0.206249	-0.557891	-0.770862	-0.185419	-0.769745
I49	-0.765967	-0.592586	-0.467144	-0.672894	-0.544204	-0.688787	-0.21927	-0.444304	-0.605225	-0.709907	-0.708385	-0.692269
YL58	-0.862537	-0.73592	-0.274608	-0.471838	-0.963942	-0.955123	0.0577935	-0.76585	-0.2447	-0.899382	-0.106442	-0.931197
*GR: growth rate
**SM: spent medium
***values shown are dGR: growth in SM relative to growth in fresh medium

## Sheet: dAUC SM
	KB1sm	YL2sm	KB18sm	YL27sm	YL31sm	YL32sm	YL44sm	YL45sm	I46sm	I48sm	I49sm	YL58sm
KB1	-0.791257	-0.202593	-0.0576962	-0.179744	-0.118289	-0.393706	-0.118092	-0.0917145	-0.156852	-0.327195	-0.167226	-0.488678
YL2	-0.567044	-0.681877	-0.0577534	-0.461602	-0.146377	-0.685024	-0.263344	-0.0941511	-0.194853	-0.566276	-0.542696	-0.671264
KB18	-0.645276	-0.373624	-0.555654	-0.551996	-0.75028	-0.737604	-0.413364	-0.53043	-0.328401	-0.639891	-0.235543	-0.675405
YL27	-0.633249	-0.36047	-0.12899	-0.61157	-0.804962	-0.709128	-0.25797	-0.668914	-0.45256	-0.694739	-0.345143	-0.727631
YL31	-0.492788	-0.0938245	0.0184288	-0.147873	-0.796684	-0.755151	0.0121566	-0.574111	-0.191564	-0.723475	-0.0292518	-0.719807
YL32	-0.532108	-0.382299	-0.15526	-0.332279	-0.695977	-0.741147	-0.19387	-0.22758	-0.353725	-0.706764	-0.247885	-0.747915
YL44	-0.616631	-0.582287	-0.20509	-0.592691	-0.338499	-0.613784	-0.525571	-0.213812	-0.619465	-0.592776	-0.578808	-0.6229
YL45	-0.024204	-0.0377204	-0.13264	-0.0130434	-0.0186654	-0.219959	-0.0156409	-0.342798	-0.0397842	-0.0254904	0.0593578	-0.170018
I46	-0.768927	-0.104928	-0.156089	-0.166933	-0.220383	-0.775597	-0.12584	-0.160305	-0.842093	-0.582372	-0.277983	-0.796662
I48	-0.757162	-0.37376	-0.147426	-0.548517	-0.779192	-0.66781	-0.316781	-0.318152	-0.347904	-0.779192	-0.287762	-0.768887
I49	-0.610628	-0.501081	-0.363565	-0.499304	-0.513499	-0.607582	-0.127157	-0.346685	-0.585652	-0.575473	-0.638453	-0.654347
YL58	-0.640615	-0.499456	-0.00436515	-0.381048	-0.786655	-0.684096	-0.212018	-0.472597	-0.320311	-0.76818	-0.208163	-0.759054
*AUC: area under the growth curve
**SM: spent medium
***values shown are dAUC: AUC in SM relative to AUC in fresh medium

## Sheet: pH SM
growth of	mean ph in SM	sd ph in SM	delta pH_SM	sd delta ph_SM
I46	6.75333	0.128582	-0.246667	0.0334333
I48	5.85	0.0866025	-1.15	0.0244
I49	6.90333	0.0503322	-0.0966667	0.0194333
KB1	6.19	0.149332	-0.81	0.0392
KB18	6.94	0.0173205	-0.06	0.0172
YL2	6.14667	0.178979	-0.853333	0.0489333
YL27	6.16333	0.150111	-0.836667	0.0394333
YL31	6.74333	0.0404145	-0.256667	0.0185333
YL32	6.85	0.05	-0.15	0.0194
YL44	6.44667	0.10504	-0.553333	0.0279333
YL45	7.16	0.0360555	0.16	0.0182
YL58	5.89333	0.143643	-1.10667	0.0375333
AF medium	6.95	0.13
*SM: spent medium
** delta pH_SM: pH in SM - pH in fresh medium (AF medium)

## Sheet: pH DSM
growth_of	inSM_of	mean_pH_DSM	sd_pH_DSM	delta pH_DSM	sd delta ph_DSM			*DSM: double spent medium
I46	KB1	6.06667	0.057735	-0.123333	0.0199743			** delta pH_DSM: pH in DSM - pH in SM
I46	YL2	5.98333	0.175594	-0.166667	0.0474743
I46	YL27	6.01667	0.160728	-0.143333	0.0424743
I46	YL31	6.53333	0.0288675	-0.206667	0.0174743
I46	YL44	6.43333	0.125831	-0.0166667	0.0324743
I46	YL45	6.78333	0.0288675	-0.376667	0.0174743
I46	I48	5.9	0.0866025	0.05	0.024141
I46	I49	6.86667	0.0288675	-0.0333333	0.0174743
I46	KB18	6.68333	0.104083	-0.256667	0.0274743
I46	YL32	6.83333	0.0288675	-0.0166667	0.0174743
I46	I46	6.8	0.05	0.05	0.019141
I46	YL58	5.81667	0.125831	-0.0733333	0.0324743
I48	YL27	5.76667	0.0763763	-0.393333	0.0133329
I48	KB1	5.98333	0.0763763	-0.206667	0.0133329
I48	I48	5.83333	0.152753	-0.0166667	0.0308329
I48	YL44	5.96667	0.11547	-0.483333	0.0208329
I48	YL32	6.78333	0.160728	-0.0666667	0.0333329
I48	YL2	5.7	0.132288	-0.45	0.0249996
I48	KB18	6.11667	0.202073	-0.823333	0.0483329
I48	YL58	5.75	0.0866025	-0.14	0.0149996
I48	YL45	6.08333	0.0763763	-1.07667	0.0133329
I48	I46	6.56667	0.152753	-0.183333	0.0308329
I48	YL31	6.08333	0.175594	-0.656667	0.0383329
I48	I49	6.55	0.15	-0.35	0.0299996
I49	YL58	5.95	0.05	0.06	0.00503009
I49	YL31	6.66667	0.125831	-0.0733333	0.0183634
I49	YL27	6.13333	0.152753	-0.0266667	0.0258634
I49	I49	7.01667	0.0288675	0.116667	0.00336342
I49	KB1	6.08333	0.0763763	-0.106667	0.00836342
I49	YL2	6.11667	0.225462	-0.0333333	0.0533634
I49	I48	5.98333	0.104083	0.133333	0.0133634
I49	KB18	6.71667	0.0288675	-0.223333	0.00336342
I49	YL44	6.51667	0.125831	0.0666667	0.0183634
I49	YL45	7	0.0866025	-0.16	0.0100301
I49	I46	6.76667	0.057735	0.0166667	0.00586342
I49	YL32	6.96667	0.057735	0.116667	0.00586342
KB1	I49	6.35	0.05	-0.55	0.0247905
KB1	YL58	6.25	0.563471	0.36	0.33979
KB1	YL27	5.76667	0.057735	-0.393333	0.0256238
KB1	KB18	6.2	0.0866025	-0.74	0.0297905
KB1	KB1	5.96667	0.057735	-0.223333	0.0256238
KB1	YL32	6.75	0.05	-0.1	0.0247905
KB1	I48	5.81667	0.0763763	-0.0333333	0.0281238
KB1	I46	6.68333	0.0763763	-0.0666667	0.0281238
KB1	YL44	5.98333	0.0763763	-0.466667	0.0281238
KB1	YL2	5.8	0.132288	-0.35	0.0397905
KB1	YL31	6.16667	0.057735	-0.573333	0.0256238
KB1	YL45	6.33333	0.11547	-0.826667	0.0356238
KB18	I49	6.91667	0.0288675	0.0166667	0.00113332
KB18	I48	6.1	0.180278	0.25	0.0328
KB18	I46	6.78333	0.0288675	0.0333333	0.00113332
KB18	YL2	6.18333	0.0763763	0.0333333	0.00613332
KB18	YL58	6.06667	0.0763763	0.176667	0.00613332
KB18	YL31	6.71667	0.189297	-0.0233333	0.0361333
KB18	KB1	6.2	0.05	0.01	0.00279998
KB18	YL45	7.16667	0.104083	0.00666667	0.0111333
KB18	YL27	6.15	0.0866025	-0.01	0.00779998
KB18	KB18	6.88333	0.0288675	-0.0566667	0.00113332
KB18	YL44	6.46667	0.104083	0.0166667	0.0111333
KB18	YL32	6.93333	0.057735	0.0833333	0.00363332
YL2	YL58	5.88333	0.0763763	-0.00666667	0.0378704
YL2	I49	6.8	0.05	-0.1	0.0345371
YL2	I48	5.71667	0.125831	-0.133333	0.0478704
YL2	I46	6.55	0.05	-0.2	0.0345371
YL2	YL45	6.41667	0.0288675	-0.743333	0.0328704
YL2	YL32	6.83333	0.11547	-0.0166667	0.0453704
YL2	YL31	6.06667	0.152753	-0.673333	0.0553704
YL2	KB18	6.18333	0.0763763	-0.756667	0.0378704
YL2	YL44	6.15	0.0866025	-0.3	0.0395371
YL2	YL27	5.8	0.173205	-0.36	0.0620371
YL2	KB1	5.86667	0.057735	-0.323333	0.0353704
YL2	YL2	6.03333	0.104083	-0.116667	0.0428704
YL27	I48	5.86667	0.0763763	0.0166667	0.0283633
YL27	YL45	7.05	0.180278	-0.11	0.05503
YL27	I49	6.71667	0.0288675	-0.183333	0.0233633
YL27	I46	6.58333	0.0288675	-0.166667	0.0233633
YL27	YL58	5.83333	0.057735	-0.0566667	0.0258633
YL27	YL31	6.71667	0.104083	-0.0233333	0.0333633
YL27	KB18	6.16667	0.104083	-0.773333	0.0333633
YL27	YL44	6.11667	0.104083	-0.333333	0.0333633
YL27	YL32	6.9	0.180278	0.05	0.05503
YL27	YL27	6.03333	0.125831	-0.126667	0.0383633
YL27	KB1	5.93333	0.125831	-0.256667	0.0383633
YL27	YL2	5.88333	0.144338	-0.266667	0.0433633
YL31	I46	6.51667	0.0288675	-0.233333	0.0412533
YL31	YL45	6.95	0.180278	-0.21	0.07292
YL31	YL58	5.83333	0.057735	-0.0566667	0.0437533
YL31	I49	6.63333	0.057735	-0.266667	0.0437533
YL31	YL44	6.41667	0.0288675	-0.0333333	0.0412533
YL31	I48	5.9	0.132288	0.05	0.05792
YL31	KB18	6.51667	0.0288675	-0.423333	0.0412533
YL31	YL32	6.83333	0.125831	-0.0166667	0.0562533
YL31	YL31	6.73333	0.0288675	-0.00666667	0.0412533
YL31	YL2	5.9	0.1	-0.25	0.05042
YL31	YL27	6.03333	0.057735	-0.126667	0.0437533
YL31	KB1	5.8	0.0866025	-0.39	0.04792
YL32	YL44	6.56667	0.175594	0.116667	0.0333333
YL32	I48	5.83333	0.152753	-0.0166667	0.0258333
YL32	YL45	7	0.264575	-0.16	0.0725
YL32	YL32	6.95	0.0866025	0.1	0.01
YL32	YL31	6.73333	0.057735	-0.00666667	0.00583333
YL32	I46	6.73333	0.057735	-0.0166667	0.00583333
YL32	YL58	5.83333	0.0288675	-0.0566667	0.00333333
YL32	I49	6.93333	0.0288675	0.0333333	0.00333333
YL32	KB18	6.73333	0.0288675	-0.206667	0.00333333
YL32	YL2	6.05	0.15	-0.1	0.025
YL32	YL27	6.15	0.15	-0.01	0.025
YL32	KB1	6.01667	0.0288675	-0.173333	0.00333333
YL44	I46	6.68333	0.0288675	-0.0666667	0.0118583
YL44	YL32	6.58333	0.464579	-0.266667	0.226858
YL44	YL44	6.48333	0.0763763	0.0333333	0.0168583
YL44	YL45	6.61667	0.125831	-0.543333	0.0268583
YL44	YL58	5.81667	0.0288675	-0.0733333	0.0118583
YL44	YL31	6.33333	0.125831	-0.406667	0.0268583
YL44	YL27	6.08333	0.144338	-0.0766667	0.0318583
YL44	I49	6.95	0.05	0.05	0.013525
YL44	YL2	6.11667	0.160728	-0.0333333	0.0368583
YL44	I48	5.86667	0.152753	0.0166667	0.0343583
YL44	KB18	6.36667	0.11547	-0.573333	0.0243583
YL44	KB1	6.05	0.05	-0.14	0.013525
YL45	YL27	6.48333	0.332916	0.323333	0.112129
YL45	I48	6.6	0.05	0.75	0.003796
YL45	YL32	6.86667	0.236291	0.0166667	0.0571293
YL45	YL44	6.63333	0.388373	0.183333	0.152129
YL45	KB18	7.05	0.05	0.11	0.003796
YL45	YL2	6.8	0.132288	0.65	0.018796
YL45	YL58	6.35	0.217945	0.46	0.048796
YL45	I46	7.05	0.0866025	0.3	0.008796
YL45	YL45	7.28333	0.0288675	0.123333	0.00212933
YL45	YL31	6.76667	0.407226	0.0266667	0.167129
YL45	I49	7	0.2	0.1	0.041296
YL45	KB1	6.71667	0.225462	0.526667	0.0521293
YL58	KB18	5.9	0.132288	-1.04	0.038121
YL58	YL32	6.66667	0.0763763	-0.183333	0.0264543
YL58	I46	6.31667	0.0288675	-0.433333	0.0214543
YL58	YL58	5.78333	0.0763763	-0.106667	0.0264543
YL58	KB1	6.11667	0.104083	-0.0733333	0.0314543
YL58	YL2	5.86667	0.152753	-0.283333	0.0439543
YL58	YL27	5.65	0.132288	-0.51	0.038121
YL58	YL31	6.68333	0.0763763	-0.0566667	0.0264543
YL58	YL44	5.85	0.132288	-0.6	0.038121
YL58	YL45	6.18333	0.246644	-0.976667	0.0814543
YL58	I48	5.9	0.0866025	0.05	0.028121
YL58	I49	6.31667	0.104083	-0.583333	0.0314543

## Sheet: SM depletion overlap
	KB1	YL2	KB18	YL27	YL31	YL32	YL44	YL45	I46	I48	I49	YL58
KB1	370	33	29	118	87	119	25	59	210	99	86	127
YL2	33	128	29	75	55	46	10	10	35	76	30	47
KB18	29	29	105	64	28	16	5	20	47	68	13	22
YL27	118	75	64	656	191	141	26	47	124	435	71	124
YL31	87	55	28	191	349	78	13	25	61	174	47	52
YL32	119	46	16	141	78	272	25	59	89	123	81	149
YL44	25	10	5	26	13	25	42	8	17	25	15	27
YL45	59	10	20	47	25	59	8	185	55	44	13	50
I46	210	35	47	124	61	89	17	55	430	134	36	86
I48	99	76	68	435	174	123	25	44	134	622	59	115
I49	86	30	13	71	47	81	15	13	36	59	130	73
YL58	127	47	22	124	52	149	27	50	86	115	73	235
*values shown are total/shared number of depleted metabolomic features from SM
** diagonal: total number of depleted metabolomic features of each strain, other: number metabolomic features depleted by pairwise strains

## Sheet: pH cocultures
coculture	mean ph	sd ph	time [h]
KB1YL2	6.5	0.0608276	0
YL45I49	7.08	0.0264575	0
I46 Mono	6.9	0.0781025	0
KB1I48	6.71	0.0888819	0
YL2YL32	6.6	0.0264575	0
YL2 Mono	6.33	0	0
KB18I49	6.91333	0.0971253	0
YL27I46	6.86333	0.0450925	0
YL31YL45	7.04333	0.0450925	0
YL32YL45	6.98333	0.22301	0
YL44I46	6.83667	0.0971253	0
KB1KB18	6.81333	0.0723418	0
YL45YL58	6.95333	0.0305505	0
I48I49	6.85333	0.0152753	0
YL58 Mono	6.77333	0.176163	0
KB1I49	5.79	1.68964	0
YL2YL44	6.51667	0.023094	0
KB18YL27	6.78667	0.0472582	0
KB18YL58	6.81667	0.0305505	0
YL27I48	6.78333	0.0404145	0
YL31I46	6.91667	0.046188	0
YL32I46	6.93333	0.240069	0
YL44I48	6.75333	0.0737111	0
KB1YL27	6.79667	0.104083	0
I48YL58	6.74	0.0608276	0
KB1YL58	6.74333	0.0737111	0
YL2YL45	6.71667	0.0351188	0
KB18YL31	6.90333	0.0208167	0
YL27I49	6.84	0.034641	0
YL31I48	6.87667	0.0737111	0
YL32I48	6.85	0.121244	0
YL44I49	6.85333	0.135769	0
KB1YL31	6.9	0.144222	0
YL45 Mono	7.19333	0.0351188	0
Blank1	7.19	0.07	0
YL2I46	6.63333	0.0251661	0
KB18YL32	6.99333	0.0378594	0
KB18 Mono	6.92667	0.0472582	0
YL27YL58	6.76333	0.0550757	0
YL31I49	6.94333	0.0757188	0
YL32I49	6.95667	0.25697	0
YL44YL58	6.74667	0.0776745	0
KB1YL32	6.91333	0.100167	0
I46I48	6.83667	0.0305505	0
I48 Mono	6.76333	0.0802081	0
Blank2	7.24	0.043589	0
KB1 Mono	6.72	0.1249	0
YLI48	6.51667	0.0351188	0
KB18YL44	6.86333	0.0416333	0
YL27YL31	6.91333	0.0550757	0
YL31YL58	6.81	0.034641	0
YL32YL58	6.84333	0.0896289	0
KB1YL44	6.76333	0.0814453	0
I46I49	6.90333	0.0404145	0
I49YL58	6.91667	0.0550757	0
Blank3	7.24	0.0264575	0
YL2KB18	6.61667	0.0208167	0
YL2I49	6.58667	0.0152753	0
KB18YL45	7.07667	0.061101	0
YL27YL32	6.93667	0.051316	0
YL27 Mono	6.81333	0.0702377	0
YL44 Mono	6.81667	0.113725	0
KB1YL45	6.93	0.087178	0
I46YL58	6.83	0.0754983	0
Blank4	7.25	0.043589	0
YL2YL27	6.53667	0.0416333	0
YL2YL58	6.49667	0.0321455	0
KB18I46	6.85667	0.0776745	0
YL27YL44	6.81	0.06245	0
YL31YL32	6.96667	0.0404145	0
YL31 Mono	6.91333	0.0208167	0
YL32 Mono	7.08	0.0953939	0
YL45I46	7.03	0.043589	0
KB1I46	6.81	0.08544	0
I49 Mono	6.92	0.0888819	0
Blank5	7.244	0.0242487	0
YL2YL31	6.58667	0.0321455	0
KB18I48	6.80667	0.0378594	0
YL27YL45	6.97	0.0556776	0
YL31YL44	6.88	0.105357	0
YL32YL44	6.93333	0.0404145	0
YL44YL45	6.99333	0.0602771	0
YL45I48	6.97	0.0458258	0
KB1YL2	5.94667	0.061101	24
YL45I49	6.71333	0.083865	24
I46 Mono	6.54667	0.0288675	24
KB1I48	5.92667	0.0814453	24
YL2YL32	6.20333	0.0680686	24
YL2 Mono	6.16	0.104403	24
KB18I49	6.43667	0.0251661	24
YL27I46	6.43667	0.0208167	24
YL31YL45	6.73333	0.159478	24
YL32YL45	6.63667	0.0416333	24
YL44I46	6.57333	0.0251661	24
KB1KB18	5.97333	0.0585947	24
YL45YL58	6.12333	0.0960902	24
I48I49	6.13333	0.0503322	24
YL58 Mono	6.21333	0.136504	24
KB1I49	5.91	0.072111	24
YL2YL44	6.08	0.06245	24
KB18YL27	5.96667	0.162583	24
KB18YL58	6.10667	0.0750555	24
YL27I48	5.89333	0.198578	24
YL31I46	6.51	0.02	24
YL32I46	6.61667	0.0416333	24
YL44I48	5.97333	0.123423	24
KB1YL27	5.91333	0.0873689	24
I48YL58	6.24667	0.057735	24
KB1YL58	6.10667	0.0152753	24
YL2YL45	6.31667	0.167432	24
KB18YL31	6.47	0.0360555	24
YL27I49	6.29	0.0264575	24
YL31I48	6.41333	0.0251661	24
YL32I48	6.35667	0.134288	24
YL44I49	6.58333	0.0550757	24
KB1YL31	6.01333	0.057735	24
YL45 Mono	6.93333	0.0472582	24
Blank1	7.03	0.072111	24
YL2I46	6.34333	0.161967	24
KB18YL32	6.55667	0.0305505	24
KB18 Mono	6.73333	0.102144	24
YL27YL58	6.2	0.034641	24
YL31I49	6.44	0	24
YL32I49	6.56667	0.0493288	24
YL44YL58	6.3	0.06245	24
KB1YL32	6.10667	0.0665833	24
I46I48	6.57333	0.0208167	24
I48 Mono	5.91667	0.125033	24
Blank2	7.07	0.0264575	24
KB1 Mono	5.96333	0.057735	24
YLI48	5.87333	0.0635085	24
KB18YL44	6.1	0.164621	24
YL27YL31	6.44667	0.0288675	24
YL31YL58	6.24667	0.0650641	24
YL32YL58	6.35667	0.0832666	24
KB1YL44	5.98333	0.092376	24
I46I49	6.61333	0.0057735	24
I49YL58	6.4	0.212838	24
Blank3	7.08	0.0264575	24
YL2KB18	6.04667	0.0907377	24
YL2I49	6.23	0.043589	24
KB18YL45	6.53667	0.228983	24
YL27YL32	6.44	0.06245	24
YL27 Mono	6.11333	0.0873689	24
YL44 Mono	6.37	0.0888819	24
KB1YL45	6.11667	0.0929157	24
I46YL58	6.45333	0.0493288	24
Blank4	7.15667	0.0503322	24
YL2YL27	5.95667	0.0929157	24
YL2YL58	6.06	0.0888819	24
KB18I46	6.44667	0.023094	24
YL27YL44	6.05333	0.0750555	24
YL31YL32	6.49667	0.0208167	24
YL31 Mono	6.65	0.0173205	24
YL32 Mono	6.73333	0.0208167	24
YL45I46	6.60667	0.0251661	24
KB1I46	6.02	0.09	24
I49 Mono	6.83667	0.011547	24
Blank5	7.10333	0.0351188	24
YL2YL31	6.15333	0.070946	24
KB18I48	5.89667	0.102632	24
YL27YL45	6.20333	0.0305505	24
YL31YL44	6.42	0.043589	24
YL32YL44	6.7	0.165227	24
YL44YL45	6.41333	0.0680686	24
YL45I48	5.89333	0.0251661	24
KB1YL2	5.94667	0.0737111	48
YL45I49	6.72333	0.0550757	48
I46 Mono	6.56667	0.0305505	48
KB1I48	5.92333	0.080829	48
YL2YL32	6.19333	0.0971253	48
YL2 Mono	6.12	0.101489	48
KB18I49	6.56667	0.0404145	48
YL27I46	6.51333	0.0602771	48
YL31YL45	6.69667	0.0493288	48
YL32YL45	6.69333	0.130512	48
YL44I46	6.57	0.06	48
KB1KB18	5.96	0.08544	48
YL45YL58	6.09333	0.145717	48
I48I49	5.93	0.0608276	48
YL58 Mono	6.06667	0.10116	48
KB1I49	5.92667	0.10504	48
YL2YL44	6.18667	0.116762	48
KB18YL27	5.94333	0.159478	48
KB18YL58	6.05667	0.195021	48
YL27I48	5.74667	0.085049	48
YL31I46	6.59333	0.0776745	48
YL32I46	6.67333	0.130512	48
YL44I48	5.78333	0.136137	48
KB1YL27	5.94	0.105357	48
I48YL58	6.17	0.0781025	48
KB1YL58	6.21	0.108167	48
YL2YL45	6.37667	0.176163	48
KB18YL31	6.57333	0.092376	48
YL27I49	6.45333	0.100167	48
YL31I48	6.53	0.0964365	48
YL32I48	6.59	0.138564	48
YL44I49	6.69333	0.083865	48
KB1YL31	5.97667	0.10504	48
YL45 Mono	6.98	0.0608276	48
Blank1	7.01	0.03	48
YL2I46	6.46	0.1	48
KB18YL32	6.55	0.131149	48
KB18 Mono	6.84333	0.0873689	48
YL27YL58	6.22667	0.0152753	48
YL31I49	6.62333	0.0929157	48
YL32I49	6.71333	0.106927	48
YL44YL58	6.28667	0.0208167	48
KB1YL32	6.03333	0.100664	48
I46I48	6.49667	0.110151	48
I48 Mono	5.92333	0.0723418	48
Blank2	7.01	0.0264575	48
KB1 Mono	6.09	0.12	48
YLI48	5.9	0.0458258	48
KB18YL44	6.29667	0.0763763	48
YL27YL31	6.61667	0.0986577	48
YL31YL58	6.23333	0.0404145	48
YL32YL58	6.53667	0.172143	48
KB1YL44	5.96333	0.104083	48
I46I49	6.64667	0.0723418	48
I49YL58	6.18	0.0953939	48
Blank3	7.01333	0.0378594	48
YL2KB18	6.03333	0.150444	48
YL2I49	6.34333	0.0763763	48
KB18YL45	6.86667	0.0723418	48
YL27YL32	6.68333	0.130512	48
YL27 Mono	6.1	0.150997	48
YL44 Mono	6.46333	0.0416333	48
KB1YL45	6.14667	0.0723418	48
I46YL58	6.37333	0.0814453	48
Blank4	7.12	0.0360555	48
YL2YL27	5.98	0.115326	48
YL2YL58	6.13	0.034641	48
KB18I46	6.58667	0.107858	48
YL27YL44	6.04667	0.135769	48
YL31YL32	6.6	0.0360555	48
YL31 Mono	6.67667	0.0351188	48
YL32 Mono	6.68	0.0556776	48
YL45I46	6.68667	0.0896289	48
KB1I46	5.96	0.06245	48
I49 Mono	6.83333	0.0288675	48
Blank5	7.08333	0.023094	48
YL2YL31	6.15	0.052915	48
KB18I48	5.78667	0.0737111	48
YL27YL45	6.52667	0.123423	48
YL31YL44	6.42	0.05	48
YL32YL44	6.61333	0.0493288	48
YL44YL45	6.34333	0.112398	48
YL45I48	5.93	0.0754983	48
KB1YL2	5.94333	0.0404145	72
YL45I49	6.72	0.07	72
I46 Mono	6.61667	0.080829	72
KB1I48	5.95667	0.0802081	72
YL2YL32	6.26333	0.0981495	72
YL2 Mono	6.21667	0.145029	72
KB18I49	6.59	0.043589	72
YL27I46	6.52667	0.0351188	72
YL31YL45	6.72333	0.0416333	72
YL32YL45	6.72	0.166433	72
YL44I46	6.68	0.160935	72
KB1KB18	6	0.0608276	72
YL45YL58	6.11333	0.0503322	72
I48I49	5.85333	0.0404145	72
YL58 Mono	6.11	0.052915	72
KB1I49	5.99333	0.0862168	72
YL2YL44	6.16	0.11	72
KB18YL27	5.99667	0.0929157	72
KB18YL58	6.13667	0.0929157	72
YL27I48	5.78667	0.107858	72
YL31I46	6.52	0.043589	72
YL32I46	6.59333	0.0450925	72
YL44I48	5.81667	0.0929157	72
KB1YL27	6.01	0.07	72
I48YL58	6.17	0.01	72
KB1YL58	6.15667	0.0750555	72
YL2YL45	6.39333	0.0896289	72
KB18YL31	6.5	0.0556776	72
YL27I49	6.33	0.0953939	72
YL31I48	6.45	0.0360555	72
YL32I48	6.38	0.0608276	72
YL44I49	6.68	0.1	72
KB1YL31	6.04	0.06245	72
YL45 Mono	6.97333	0.061101	72
Blank1	7.02	0.01	72
YL2I46	6.43667	0.051316	72
KB18YL32	6.62333	0.0550757	72
KB18 Mono	6.85	0.02	72
YL27YL58	6.18333	0.0416333	72
YL31I49	6.52667	0.0321455	72
YL32I49	6.6	0.0655744	72
YL44YL58	6.21333	0.0737111	72
KB1YL32	6.07667	0.0776745	72
I46I48	6.51	0.0360555	72
I48 Mono	5.89	0.043589	72
Blank2	7.02667	0.011547	72
KB1 Mono	6.06	0.105357	72
YLI48	5.91	0.101489	72
KB18YL44	6.27667	0.10504	72
YL27YL31	6.54333	0.0251661	72
YL31YL58	6.19	0.02	72
YL32YL58	6.43667	0.0763763	72
KB1YL44	6.01	0.0793725	72
I46I49	6.58333	0.0251661	72
I49YL58	6.19333	0.057735	72
Blank3	7.04	0.0173205	72
YL2KB18	6.10333	0.112398	72
YL2I49	6.24	0.160935	72
KB18YL45	6.79333	0.064291	72
YL27YL32	6.63	0.11	72
YL27 Mono	6.17	0.0953939	72
YL44 Mono	6.37667	0.0763763	72
KB1YL45	6.18	0.069282	72
I46YL58	6.29333	0.0305505	72
Blank4	7.10333	0.0321455	72
YL2YL27	6.03	0.0556776	72
YL2YL58	6.06333	0.051316	72
KB18I46	6.53	0.0754983	72
YL27YL44	6.11	0.121655	72
YL31YL32	6.53333	0.0208167	72
YL31 Mono	6.71667	0.080829	72
YL32 Mono	6.73	0.108167	72
YL45I46	6.61333	0.0351188	72
KB1I46	5.99	0.06245	72
I49 Mono	6.84333	0.0057735	72
Blank5	7.09667	0.0305505	72
YL2YL31	6.19	0.04	72
KB18I48	5.69333	0.070946	72
YL27YL45	6.09667	0.106927	72
YL31YL44	6.39667	0.064291	72
YL32YL44	6.69667	0.143643	72
YL44YL45	6.33667	0.115902	72
YL45I48	5.92	0.069282	72

## Sheet: cocultures abundance over time
time [h]	coculture	probe1	probe2	probe1_copies/5ng gDNA (16Scorrected)	probe2_copies/5ng gDNA (16Scorrected)	sum_copies	relativ abundance probe1	relative abundance probe 2
0	KB1I46	KB1	I46	61000	595000	656000	0.0929878	0.907012
24	KB1I46	KB1	I46	467500	132000	599500	0.779817	0.220183
48	KB1I46	KB1	I46	785000	32000	817000	0.960832	0.0391677
72	KB1I46	KB1	I46	317500	15825	333325	0.952524	0.0474762
0	KB18I46	KB18	I46	655	347500	348155	0.00188135	0.998119
24	KB18I46	KB18	I46	17150	290000	307150	0.0558359	0.944164
48	KB18I46	KB18	I46	7450	427500	434950	0.0171284	0.982872
72	KB18I46	KB18	I46	2320	557500	559820	0.00414419	0.995856
0	YL2I46	YL2	I46	356667	395000	751667	0.474501	0.525499
24	YL2I46	YL2	I46	400000	335000	735000	0.544218	0.455782
48	YL2I46	YL2	I46	221667	415000	636667	0.348168	0.651832
72	YL2I46	YL2	I46	172333	15550	187883	0.917236	0.0827641
0	YL27I46	YL27	I46	317500	640000	957500	0.331593	0.668407
24	YL27I46	YL27	I46	83000	255000	338000	0.245562	0.754438
48	YL27I46	YL27	I46	72250	435000	507250	0.142435	0.857565
72	YL27I46	YL27	I46	109250	682500	791750	0.137985	0.862015
0	YL31I46	YL31	I46	113000	492500	605500	0.186623	0.813377
24	YL31I46	YL31	I46	75000	370000	445000	0.168539	0.831461
48	YL31I46	YL31	I46	47550	455000	502550	0.0946175	0.905383
72	YL31I46	YL31	I46	68000	550000	618000	0.110032	0.889968
0	YL32I46	YL32	I46	5720	430000	435720	0.0131277	0.986872
24	YL32I46	YL32	I46	5940	442500	448440	0.0132459	0.986754
48	YL32I46	YL32	I46	8240	587500	595740	0.0138315	0.986168
72	YL32I46	YL32	I46	9720	675000	684720	0.0141956	0.985804
0	YL44I46	YL44	I46	2116.67	667500	669617	0.00316101	0.996839
24	YL44I46	YL44	I46	271000	740000	1011000	0.268051	0.731949
48	YL44I46	YL44	I46	29600	445000	474600	0.0623683	0.937632
72	YL44I46	YL44	I46	1006.67	652500	653507	0.00154041	0.99846
0	YL45I46	YL45	I46	31833.3	347500	379333	0.0839192	0.916081
24	YL45I46	YL45	I46	45833.3	645000	690833	0.066345	0.933655
48	YL45I46	YL45	I46	49833.3	672500	722333	0.0689894	0.931011
72	YL45I46	YL45	I46	32000	540000	572000	0.0559441	0.944056
0	I46I48	I46	I48	612500	309000	921500	0.664677	0.335323
24	I46I48	I46	I48	34750	210000	244750	0.141982	0.858018
48	I46I48	I46	I48	860000	353333	1.21333e+06	0.708791	0.291209
72	I46I48	I46	I48	168750	540000	708750	0.238095	0.761905
0	KB1I48	KB1	I48	229000	610000	839000	0.272944	0.727056
24	KB1I48	KB1	I48	143750	22233.3	165983	0.866051	0.133949
48	KB1I48	KB1	I48	307500	17800	325300	0.945281	0.0547187
72	KB1I48	KB1	I48	56250	60333.3	116583	0.482487	0.517513
0	KB18I48	KB18	I48	23450	660000	683450	0.0343112	0.965689
24	KB18I48	KB18	I48	5750	1.62667e+06	1.63242e+06	0.00352239	0.996478
48	KB18I48	KB18	I48	134	900000	900134	0.000148867	0.999851
72	KB18I48	KB18	I48	3.63	1950000	1.95e+06	1.86153e-06	0.999998
0	YL2I48	YL2	I48	305333	450000	755333	0.404237	0.595763
24	YL2I48	YL2	I48	433333	249000	682333	0.635076	0.364924
48	YL2I48	YL2	I48	154333	480000	634333	0.2433	0.7567
72	YL2I48	YL2	I48	20600	44666.7	65266.7	0.315628	0.684372
0	YL27I48	YL27	I48	17125	483333	500458	0.0342186	0.965781
24	YL27I48	YL27	I48	302500	295667	598167	0.505712	0.494288
48	YL27I48	YL27	I48	76000	810000	886000	0.0857788	0.914221
72	YL27I48	YL27	I48	58750	1.44667e+06	1.50542e+06	0.0390257	0.960974
0	YL31I48	YL31	I48	62500	406667	469167	0.133215	0.866785
24	YL31I48	YL31	I48	49050	300000	349050	0.140524	0.859476
48	YL31I48	YL31	I48	18650	433333	451983	0.0412626	0.958737
72	YL31I48	YL31	I48	69000	903333	972333	0.0709633	0.929037
0	YL32I48	YL32	I48	6060	406667	412727	0.0146828	0.985317
24	YL32I48	YL32	I48	8700	803333	812033	0.0107138	0.989286
48	YL32I48	YL32	I48	31800	560000	591800	0.0537344	0.946266
72	YL32I48	YL32	I48	12640	883333	895973	0.0141076	0.985892
0	YL44I48	YL44	I48	255333	297333	552667	0.462002	0.537998
24	YL44I48	YL44	I48	42000	1.08667e+06	1.12867e+06	0.037212	0.962788
48	YL44I48	YL44	I48	1246.67	336667	337913	0.00368931	0.996311
72	YL44I48	YL44	I48	490	363333	363823	0.00134681	0.998653
0	YL45I48	YL45	I48	49000	523333	572333	0.0856144	0.914386
24	YL45I48	YL45	I48	47666.7	1.79667e+06	1.84433e+06	0.0258449	0.974155
48	YL45I48	YL45	I48	51666.7	950000	1.00167e+06	0.0515807	0.948419
72	YL45I48	YL45	I48	50833.3	1390000	1.44083e+06	0.0352805	0.964719
0	I46I49	I46	I49	315000	57333.3	372333	0.846016	0.153984
24	I46I49	I46	I49	460000	8416.67	468417	0.982032	0.0179683
48	I46I49	I46	I49	221000	8.41667	221008	0.999962	3.8083e-05
72	I46I49	I46	I49	287500	0	287500	1	0
0	I48I49	I48	I49	886667	66000	952667	0.930721	0.0692792
24	I48I49	I48	I49	1400000	50333.3	1.45033e+06	0.965295	0.0347047
48	I48I49	I48	I49	973333	24166.7	997500	0.975773	0.0242272
72	I48I49	I48	I49	2.28667e+06	35833.3	2322500	0.984571	0.0154288
0	KB1I49	KB1	I49	133000	154000	287000	0.463415	0.536585
24	KB1I49	KB1	I49	170000	5183.33	175183	0.970412	0.0295881
48	KB1I49	KB1	I49	225250	5066.67	230317	0.978001	0.0219987
72	KB1I49	KB1	I49	146500	575	147075	0.99609	0.00390957
0	KB18I49	KB18	I49	41250	141833	183083	0.225307	0.774693
24	KB18I49	KB18	I49	57000	103833	160833	0.354404	0.645596
48	KB18I49	KB18	I49	16350	246667	263017	0.0621634	0.937837
72	KB18I49	KB18	I49	14200	238333	252533	0.0562302	0.94377
0	YL2I49	YL2	I49	396667	77500	474167	0.836555	0.163445
24	YL2I49	YL2	I49	543333	31500	574833	0.945202	0.0547985
48	YL2I49	YL2	I49	563333	4900	568233	0.991377	0.00862322
72	YL2I49	YL2	I49	42000	430	42430	0.989866	0.0101343
0	YL27I49	YL27	I49	367500	71666.7	439167	0.836812	0.163188
24	YL27I49	YL27	I49	450000	52166.7	502167	0.896117	0.103883
48	YL27I49	YL27	I49	397500	60500	458000	0.867904	0.132096
72	YL27I49	YL27	I49	577500	72000	649500	0.889145	0.110855
0	YL31I49	YL31	I49	89000	92000	181000	0.491713	0.508287
24	YL31I49	YL31	I49	108000	40333.3	148333	0.72809	0.27191
48	YL31I49	YL31	I49	100500	64.6667	100565	0.999357	0.000643036
72	YL31I49	YL31	I49	101000	1.42833	101001	0.999986	1.41417e-05
0	YL32I49	YL32	I49	35400	59666.7	95066.7	0.37237	0.62763
24	YL32I49	YL32	I49	13340	89500	102840	0.129716	0.870284
48	YL32I49	YL32	I49	38600	140833	179433	0.215122	0.784878
72	YL32I49	YL32	I49	33800	110833	144633	0.233694	0.766306
0	YL44I49	YL44	I49	360000	78333.3	438333	0.821293	0.178707
24	YL44I49	YL44	I49	78666.7	148667	227333	0.346041	0.653959
48	YL44I49	YL44	I49	9900	241667	251567	0.0393534	0.960647
72	YL44I49	YL44	I49	3866.67	193333	197200	0.0196078	0.980392
0	YL45I49	YL45	I49	85500	103500	189000	0.452381	0.547619
24	YL45I49	YL45	I49	46000	35166.7	81166.7	0.566735	0.433265
48	YL45I49	YL45	I49	132000	61333.3	193333	0.682759	0.317241
72	YL45I49	YL45	I49	87166.7	181667	268833	0.324241	0.675759
0	KB1KB18	KB1	KB18	190000	56000	246000	0.772358	0.227642
24	KB1KB18	KB1	KB18	89750	9550	99300	0.903827	0.0961732
48	KB1KB18	KB1	KB18	400000	92	400092	0.99977	0.000229947
72	KB1KB18	KB1	KB18	244000	6.55	244007	0.999973	2.68435e-05
0	YL2KB18	YL2	KB18	543333	37600	580933	0.935277	0.0647234
24	YL2KB18	YL2	KB18	318333	29.4	318363	0.999908	9.23475e-05
48	YL2KB18	YL2	KB18	540000	9750	549750	0.982265	0.0177353
72	YL2KB18	YL2	KB18	460000	0	460000	1	0
0	KB1YL2	KB1	YL2	165750	840000	1005750	0.164802	0.835198
24	KB1YL2	KB1	YL2	72250	37666.7	109917	0.657316	0.342684
48	KB1YL2	KB1	YL2	127000	1150	128150	0.991026	0.00897386
72	KB1YL2	KB1	YL2	146750	311.333	147061	0.997883	0.00211703
0	KB1YL27	KB1	YL27	397500	362500	760000	0.523026	0.476974
24	KB1YL27	KB1	YL27	115500	74750	190250	0.607096	0.392904
48	KB1YL27	KB1	YL27	320000	947.5	320948	0.997048	0.0029522
72	KB1YL27	KB1	YL27	355000	5.075	355005	0.999986	1.42956e-05
0	KB18YL27	KB18	YL27	39850	557500	597350	0.0667113	0.933289
24	KB18YL27	KB18	YL27	32900	725000	757900	0.0434094	0.956591
48	KB18YL27	KB18	YL27	148	720000	720148	0.000205513	0.999794
72	KB18YL27	KB18	YL27	3.16	1242500	1.2425e+06	2.54325e-06	0.999997
0	YL2YL27	YL2	YL27	229333	352500	581833	0.394156	0.605844
24	YL2YL27	YL2	YL27	420000	210750	630750	0.665874	0.334126
48	YL2YL27	YL2	YL27	319333	407500	726833	0.439349	0.560651
72	YL2YL27	YL2	YL27	329333	350000	679333	0.484789	0.515211
0	KB1YL31	KB1	YL31	75000	391500	466500	0.160772	0.839228
24	KB1YL31	KB1	YL31	687500	331500	1019000	0.674681	0.325319
48	KB1YL31	KB1	YL31	390000	232000	622000	0.62701	0.37299
72	KB1YL31	KB1	YL31	262500	212000	474500	0.553214	0.446786
0	KB18YL31	KB18	YL31	36600	610000	646600	0.0566038	0.943396
24	KB18YL31	KB18	YL31	17250	341000	358250	0.0481507	0.951849
48	KB18YL31	KB18	YL31	16500	510000	526500	0.031339	0.968661
72	KB18YL31	KB18	YL31	14900	790000	804900	0.0185116	0.981488
0	YL2YL31	YL2	YL31	233333	565000	798333	0.292276	0.707724
24	YL2YL31	YL2	YL31	516667	720000	1.23667e+06	0.41779	0.58221
48	YL2YL31	YL2	YL31	376667	615000	991667	0.379832	0.620168
72	YL2YL31	YL2	YL31	4200	0	4200	1	0
0	YL27YL31	YL27	YL31	282500	366500	649000	0.435285	0.564715
24	YL27YL31	YL27	YL31	912500	820000	1732500	0.526696	0.473304
48	YL27YL31	YL27	YL31	1095000	635000	1730000	0.632948	0.367052
72	YL27YL31	YL27	YL31	1482500	800000	2282500	0.649507	0.350493
0	KB1YL32	KB1	YL32	68500	28200	96700	0.708376	0.291624
24	KB1YL32	KB1	YL32	228250	34600	262850	0.868366	0.131634
48	KB1YL32	KB1	YL32	460000	12740	472740	0.973051	0.0269493
72	KB1YL32	KB1	YL32	173000	14340	187340	0.923455	0.0765453
0	KB18YL32	KB18	YL32	66.5	54600	54666.5	0.00121647	0.998784
24	KB18YL32	KB18	YL32	33100	51800	84900	0.38987	0.61013
48	KB18YL32	KB18	YL32	17650	68200	85850	0.205591	0.794409
72	KB18YL32	KB18	YL32	2.08	89800	89802.1	2.3162e-05	0.999977
0	YL2YL32	YL2	YL32	496667	72200	568867	0.873081	0.126919
24	YL2YL32	YL2	YL32	223333	38200	261533	0.853938	0.146062
48	YL2YL32	YL2	YL32	846667	46200	892867	0.948257	0.0517434
72	YL2YL32	YL2	YL32	18933.3	2960	21893.3	0.864799	0.135201
0	YL27YL32	YL27	YL32	300000	40600	340600	0.880799	0.119201
24	YL27YL32	YL27	YL32	907500	86600	994100	0.912886	0.087114
48	YL27YL32	YL27	YL32	196750	88200	284950	0.690472	0.309528
72	YL27YL32	YL27	YL32	250000	91600	341600	0.73185	0.26815
0	YL31YL32	YL31	YL32	13050	35600	48650	0.268243	0.731757
24	YL31YL32	YL31	YL32	238500	54400	292900	0.814271	0.185729
48	YL31YL32	YL31	YL32	297500	83400	380900	0.781045	0.218955
72	YL31YL32	YL31	YL32	49100	72600	121700	0.403451	0.596549
0	KB1YL44	KB1	YL44	415000	284667	699667	0.59314	0.40686
24	KB1YL44	KB1	YL44	93250	26900	120150	0.776113	0.223887
48	KB1YL44	KB1	YL44	552500	736.667	553237	0.998668	0.00133156
72	KB1YL44	KB1	YL44	200000	307.667	200308	0.998464	0.00153597
0	KB18YL44	KB18	YL44	15550	278333	293883	0.0529122	0.947088
24	KB18YL44	KB18	YL44	14100	333333	347433	0.0405833	0.959417
48	KB18YL44	KB18	YL44	30.85	436667	436698	7.06439e-05	0.999929
72	KB18YL44	KB18	YL44	8650	720000	728650	0.0118713	0.988129
0	YL2YL44	YL2	YL44	139000	643333	782333	0.177674	0.822326
24	YL2YL44	YL2	YL44	623333	64666.7	688000	0.906008	0.0939922
48	YL2YL44	YL2	YL44	616667	6100	622767	0.990205	0.009795
72	YL2YL44	YL2	YL44	34000	213.333	34213.3	0.993765	0.00623539
0	YL27YL44	YL27	YL44	817500	301000	1118500	0.73089	0.26911
24	YL27YL44	YL27	YL44	325000	60000	385000	0.844156	0.155844
48	YL27YL44	YL27	YL44	840000	6833.33	846833	0.991931	0.00806928
72	YL27YL44	YL27	YL44	1302500	7000	1309500	0.994654	0.00534555
0	YL31YL44	YL31	YL44	58000	308333	366333	0.158326	0.841674
24	YL31YL44	YL31	YL44	93500	483333	576833	0.162092	0.837908
48	YL31YL44	YL31	YL44	36650	476667	513317	0.0713984	0.928602
72	YL31YL44	YL31	YL44	136500	520000	656500	0.207921	0.792079
0	YL32YL44	YL32	YL44	41400	360000	401400	0.103139	0.896861
24	YL32YL44	YL32	YL44	80600	238000	318600	0.252982	0.747018
48	YL32YL44	YL32	YL44	66200	3900	70100	0.944365	0.0556348
72	YL32YL44	YL32	YL44	81200	2750	83950	0.967242	0.0327576
0	KB1YL45	KB1	YL45	141500	89500	231000	0.612554	0.387446
24	KB1YL45	KB1	YL45	487500	65333.3	552833	0.881821	0.118179
48	KB1YL45	KB1	YL45	470000	49000	519000	0.905588	0.0944123
72	KB1YL45	KB1	YL45	151250	42000	193250	0.782665	0.217335
0	KB18YL45	KB18	YL45	43650	106500	150150	0.290709	0.709291
24	KB18YL45	KB18	YL45	38200	62833.3	101033	0.378093	0.621907
48	KB18YL45	KB18	YL45	575	67333.3	67908.3	0.0084673	0.991533
72	KB18YL45	KB18	YL45	4.84	136667	136672	3.54134e-05	0.999965
0	YL2YL45	YL2	YL45	436667	128833	565500	0.772178	0.227822
24	YL2YL45	YL2	YL45	460000	68333.3	528333	0.870662	0.129338
48	YL2YL45	YL2	YL45	346667	96000	442667	0.783133	0.216867
72	YL2YL45	YL2	YL45	20533.3	5766.67	26300	0.780735	0.219265
0	YL27YL45	YL27	YL45	352500	115000	467500	0.754011	0.245989
24	YL27YL45	YL27	YL45	400000	180000	580000	0.689655	0.310345
48	YL27YL45	YL27	YL45	452500	134333	586833	0.771088	0.228912
72	YL27YL45	YL27	YL45	475000	110000	585000	0.811966	0.188034
0	YL31YL45	YL31	YL45	82000	125500	207500	0.395181	0.604819
24	YL31YL45	YL31	YL45	162000	64000	226000	0.716814	0.283186
48	YL31YL45	YL31	YL45	160000	71000	231000	0.692641	0.307359
72	YL31YL45	YL31	YL45	148500	71500	220000	0.675	0.325
0	YL32YL45	YL32	YL45	51000	85500	136500	0.373626	0.626374
24	YL32YL45	YL32	YL45	96600	42833.3	139433	0.692804	0.307196
48	YL32YL45	YL32	YL45	110200	58666.7	168867	0.652586	0.347414
72	YL32YL45	YL32	YL45	77000	47666.7	124667	0.617647	0.382353
0	YL44YL45	YL44	YL45	390000	109167	499167	0.781302	0.218698
24	YL44YL45	YL44	YL45	1.17333e+06	75833.3	1.24917e+06	0.939293	0.0607071
48	YL44YL45	YL44	YL45	426667	65500	492167	0.866915	0.133085
72	YL44YL45	YL44	YL45	1120000	53000	1173000	0.954817	0.0451833
0	I46YL58	I46	YL58	355000	458000	813000	0.436654	0.563346
24	I46YL58	I46	YL58	395000	690000	1085000	0.364055	0.635945
48	I46YL58	I46	YL58	372500	1044000	1416500	0.262972	0.737028
72	I46YL58	I46	YL58	126500	1962000	2088500	0.0605698	0.93943
0	I48YL58	I48	YL58	616667	432000	1.04867e+06	0.588048	0.411952
24	I48YL58	I48	YL58	606667	1670000	2.27667e+06	0.266471	0.733529
48	I48YL58	I48	YL58	576667	1096000	1.67267e+06	0.344759	0.655241
72	I48YL58	I48	YL58	576667	1834000	2.41067e+06	0.239215	0.760785
0	I49YL58	I49	YL58	102667	566000	668667	0.153539	0.846461
24	I49YL58	I49	YL58	12750	1880000	1892750	0.00673623	0.993264
48	I49YL58	I49	YL58	133.167	1390000	1.39013e+06	9.57942e-05	0.999904
72	I49YL58	I49	YL58	0.276667	2000000	2e+06	1.38333e-07	1
0	KB1YL58	KB1	YL58	125000	476000	601000	0.207987	0.792013
24	KB1YL58	KB1	YL58	158250	422000	580250	0.272727	0.727273
48	KB1YL58	KB1	YL58	146750	284000	430750	0.340685	0.659315
72	KB1YL58	KB1	YL58	109000	464000	573000	0.190227	0.809773
0	KB18YL58	KB18	YL58	4.535	660000	660005	6.87116e-06	0.999993
24	KB18YL58	KB18	YL58	30250	1740000	1770250	0.017088	0.982912
48	KB18YL58	KB18	YL58	11450	1472000	1483450	0.00771849	0.992282
72	KB18YL58	KB18	YL58	432.5	1798000	1.79843e+06	0.000240487	0.99976
0	YL2YL58	YL2	YL58	450000	618000	1068000	0.421348	0.578652
24	YL2YL58	YL2	YL58	279000	636000	915000	0.304918	0.695082
48	YL2YL58	YL2	YL58	329333	858000	1.18733e+06	0.277372	0.722628
72	YL2YL58	YL2	YL58	121333	111200	232533	0.521789	0.478211
0	YL27YL58	YL27	YL58	450000	758000	1208000	0.372517	0.627483
24	YL27YL58	YL27	YL58	287500	1410000	1697500	0.169367	0.830633
48	YL27YL58	YL27	YL58	15850	1478000	1493850	0.0106102	0.98939
72	YL27YL58	YL27	YL58	208.25	1918000	1.91821e+06	0.000108565	0.999891
0	YL31YL58	YL31	YL58	199.5	502000	502200	0.000397252	0.999603
24	YL31YL58	YL31	YL58	168500	1382000	1550500	0.108675	0.891325
48	YL31YL58	YL31	YL58	160500	1322000	1482500	0.108263	0.891737
72	YL31YL58	YL31	YL58	9050	1626000	1635050	0.005535	0.994465
0	YL32YL58	YL32	YL58	44800000	284000	45084000	0.993701	0.00629935
24	YL32YL58	YL32	YL58	14720000	1142000	15862000	0.928004	0.071996
48	YL32YL58	YL32	YL58	8460000	1006000	9466000	0.893725	0.106275
72	YL32YL58	YL32	YL58	12720000	840000	13560000	0.938053	0.0619469
0	YL44YL58	YL44	YL58	3266.67	696000	699267	0.00467156	0.995328
24	YL44YL58	YL44	YL58	285667	1294000	1.57967e+06	0.18084	0.81916
48	YL44YL58	YL44	YL58	35333.3	1904000	1.93933e+06	0.0182193	0.981781
72	YL44YL58	YL44	YL58	7966.67	1660000	1.66797e+06	0.00477627	0.995224
0	YL45YL58	YL45	YL58	37333.3	650000	687333	0.0543162	0.945684
24	YL45YL58	YL45	YL58	36166.7	2260000	2.29617e+06	0.0157509	0.984249
48	YL45YL58	YL45	YL58	30666.7	1460000	1.49067e+06	0.0205725	0.979428
72	YL45YL58	YL45	YL58	28333.3	1954000	1.98233e+06	0.0142929	0.985707
0	I46 Mono	I46		822500		822500	1	0
24	I46 Mono	I46		630000		630000	1	0
48	I46 Mono	I46		382500		382500	1	0
72	I46 Mono	I46		352500		352500	1	0
0	I48 Mono	I48		1180000		1180000	1	0
24	I48 Mono	I48		2130000		2130000	1	0
48	I48 Mono	I48		1.70667e+06		1.70667e+06	1	0
72	I48 Mono	I48		2.15667e+06		2.15667e+06	1	0
0	KB1 Mono	KB1		312500		312500	1	0
24	KB1 Mono	KB1		184750		184750	1	0
48	KB1 Mono	KB1		152250		152250	1	0
72	KB1 Mono	KB1		111500		111500	1	0
0	KB18 Mono	KB18		76000		76000	1	0
24	KB18 Mono	KB18		41750		41750	1	0
48	KB18 Mono	KB18		36400		36400	1	0
72	KB18 Mono	KB18		29200		29200	1	0
0	YL2 Mono	YL2		613333		613333	1	0
24	YL2 Mono	YL2		390000		390000	1	0
48	YL2 Mono	YL2		233667		233667	1	0
72	YL2 Mono	YL2		580000		580000	1	0
0	YL27 Mono	YL27		1270000		1270000	1	0
24	YL27 Mono	YL27		692500		692500	1	0
48	YL27 Mono	YL27		275000		275000	1	0
72	YL27 Mono	YL27		2210000		2210000	1	0
0	YL31 Mono	YL31		555000		555000	1	0
24	YL31 Mono	YL31		327000		327000	1	0
48	YL31 Mono	YL31		304000		304000	1	0
72	YL31 Mono	YL31		370500		370500	1	0
0	YL32 Mono	YL32		33200000		33200000	1	0
24	YL32 Mono	YL32		35200000		35200000	1	0
48	YL32 Mono	YL32		43800000		43800000	1	0
72	YL32 Mono	YL32		42000000		42000000	1	0
0	YL44 Mono	YL44		660000		660000	1	0
24	YL44 Mono	YL44		836667		836667	1	0
48	YL44 Mono	YL44		543333		543333	1	0
72	YL44 Mono	YL44		1160000		1160000	1	0
0	YL45 Mono	YL45		69500		69500	1	0
24	YL45 Mono	YL45		73833.3		73833.3	1	0
48	YL45 Mono	YL45		60833.3		60833.3	1	0
72	YL45 Mono	YL45		72500		72500	1	0
0	YL58 Mono	YL58		1776000		1776000	1	0
24	YL58 Mono	YL58		2720000		2720000	1	0
48	YL58 Mono	YL58		2120000		2120000	1	0
72	YL58 Mono	YL58		2640000		2640000	1	0

## Sheet: coculture abs abundance 72h
coculture	probe	exp1_copies/5ng gDNA (16Scorrected)	exp2_copies/5ng gDNA (16Scorrected)	exp3_copies/5ng gDNA (16Scorrected)
I46 Mono	I46	482750	352500	487750
YL27I46	I46	663500	682500	432500
YL44I46	I46	241425	652500	235775
YL31I46	I46	365000	550000	377750
YL32I46	I46	314750	675000	403000
YL2I46	I46	434000	15550	423000
I46I48	I46	495500	168750	513250
I46I49	I46	295000	287500	639250
I46YL58	I46	99175	126500	96675
KB18I46	I46	400250	557500	417250
YL45I46	I46	438750	540000	597000
KB1I46	I46	10760	15825	11115
KB1I48	I48	42466.7	60333.3	56933.3
I48I49	I48	883000	2.28667e+06	977000
YL27I48	I48	921000	1.44667e+06	1.08467e+06
YL44I48	I48	929000	363333	1158000
I48YL58	I48	319233	576667	348000
YL31I48	I48	750000	903333	1.10033e+06
YL32I48	I48	907000	883333	875333
I46I48	I48	237967	540000	354333
I48 Mono	I48	732667	2.15667e+06	1.05867e+06
YL2I48	I48	741333	44666.7	657000
KB18I48	I48	1.06133e+06	1950000	1143000
YL45I48	I48	1.05567e+06	1390000	1.00167e+06
YL45I49	I49	251000	181667	276500
KB18I49	I49	430333	238333	413667
I48I49	I49	14056.7	35833.3	9020
KB1I49	I49	2.88	575	697.167
YL27I49	I49	16420	72000	142417
YL44I49	I49	123700	193333	227833
YL31I49	I49	0.698667	1.42833	0.484333
YL32I49	I49	151100	110833	202500
I46I49	I49	-	-	-
I49YL58	I49	13.835	0.276667	61.7667
YL2I49	I49	2440	430	101833
I49 Mono	I49	345333	511667	204833
KB1YL2	KB1	89100	146750	155150
KB1I48	KB1	44650	56250	227850
KB1KB18	KB1	164525	244000	206975
KB1I49	KB1	47250	146500	56525
KB1YL27	KB1	111200	355000	86450
KB1YL58	KB1	35700	109000	213500
KB1YL31	KB1	181650	262500	125325
KB1YL32	KB1	81175	173000	194300
KB1 Mono	KB1	66025	111500	179425
KB1YL44	KB1	184425	200000	171675
KB1YL45	KB1	77275	151250	243100
KB1I46	KB1	266500	317500	503000
KB18I49	KB18	5510	14200	45650
KB1KB18	KB18	-	6.55	53.25
KB18YL27	KB18	-	3.16	1149
KB18YL58	KB18	-	432.5	2.1925
KB18YL31	KB18	5325	14900	6685
KB18YL32	KB18	-	2.08	2.0645
KB18 Mono	KB18	8435	29200	25445
KB18YL44	KB18	2985.5	8650	12000
YL2KB18	KB18	-	-	4543.5
KB18YL45	KB18	3.603	4.84	3.84
KB18I46	KB18	135.6	2320	376.35
KB18I48	KB18	-	3.63	3.9525
YL2KB1	YL2	6303.33	311.333	30276.7
YL2YL32	YL2	187100	18933.3	315700
YL2 Mono	YL2	244867	580000	733667
YL2YL44	YL2	-	34000	702667
YL2YL45	YL2	213600	20533.3	147000
YL2I46	YL2	69333.3	172333	72566.7
YL2I48	YL2	177500	20600	352000
YL2KB18	YL2	424333	460000	711667
YL2I49	YL2	478667	42000	329967
YL2YL27	YL2	132900	329333	475333
YL2YL58	YL2	36533.3	121333	16266.7
YL2YL31	YL2	219233	4200	745667
YL27I46	YL27	92450	109250	248225
KB18YL27	YL27	2737500	1242500	1100500
YL27I48	YL27	22297.5	58750	8062.5
KB1YL27	YL27	4.865	5.075	3115
YL27I49	YL27	988250	577500	510750
YL27YL58	YL27	38.625	208.25	53.975
YL27YL31	YL27	1863750	1482500	900750
YL27YL32	YL27	212625	250000	216575
YL27 Mono	YL27	2338250	2210000	1208750
YL2YL27	YL27	142800	350000	277250
YL27YL44	YL27	3720000	1302500	1233250
YL27YL45	YL27	395500	475000	239850
YL31YL45	YL31	855500	148500	1420500
YL31I46	YL31	180700	68000	340000
KB18YL31	YL31	623500	790000	812500
YL31I48	YL31	1128000	69000	864000
KB1YL31	YL31	217750	212000	185700
YL31I49	YL31	470800	101000	486350
YL27YL31	YL31	675000	800000	181950
YL31YL58	YL31	284.5	9050	1541
YL31YL32	YL31	88050	49100	220200
YL31 Mono	YL31	768500	370500	974000
YL2YL31	YL31	479650	-	908000
YL31YL44	YL31	411400	136500	1126000
YL2YL32	YL32	19352	2960	19998
YL32YL45	YL32	48480	77000	45640
YL32I46	YL32	27400	9720	23960
YL32I48	YL32	61120	12640	61160
KB18YL32	YL32	37700	89800	58980
YL32I49	YL32	29660	33800	27700
KB1YL32	YL32	12340	14340	7682
YL32YL58	YL32	18062	12720000	14252
YL27YL32	YL32	72140	91600	71400
YL31YL32	YL32	-	72600	55060
YL32 Mono	YL32	62600	42000000	58780
YL32YL44	YL32	48940	81200	43320
YL44I46	YL44	408.333	1006.67	895
YL2YL44	YL44	2578	213.333	5360
YL44I48	YL44	129.133	490	509.667
YL44I49	YL44	640.333	3866.67	4126.67
YL44YL58	YL44	2012.33	7966.67	1598.67
KB18YL44	YL44	804333	720000	770333
KB1YL44	YL44	215.667	307.667	583.667
YL44 Mono	YL44	625667	1160000	777667
YL27YL44	YL44	2160.33	7000	19136.7
YL31YL44	YL44	408667	520000	760333
YL32YL44	YL44	2149	2750	47.6667
YL44YL45	YL44	334667	1120000	554000
YL45I49	YL45	127267	87166.7	119033
YL31YL45	YL45	70300	71500	87316.7
YL32YL45	YL45	54983.3	47666.7	74433.3
YL45YL58	YL45	30416.7	28333.3	119533
YL2YL45	YL45	138317	5766.67	-
YL45 Mono	YL45	74833.3	72500	105367
KB18YL45	YL45	145433	136667	119217
KB1YL45	YL45	52800	42000	22250
YL45I46	YL45	33650	32000	50983.3
YL27YL45	YL45	131467	131467	131900
YL44YL45	YL45	65150	65150	72383.3
YL45I48	YL45	90400	90400	59333.3
YL45YL58	YL58	912800	1954000	1296200
YL58 Mono	YL58	1822200	2640000	1804200
KB18YL58	YL58	992400	1798000	1344800
I48YL58	YL58	1248000	1834000	1372000
KB1YL58	YL58	226200	464000	427600
YL27YL58	YL58	1486800	1918000	1497600
YL44YL58	YL58	1045200	1660000	1336600
YL31YL58	YL58	-	1626000	1905800
YL32YL58	YL58	1228800	840000	837000
I49YL58	YL58	1351600	2000000	1644400
I46YL58	YL58	1577200	1962000	1916000
YL2YL58	YL58	1305200	111200	1262600

[truncated: 6 more sheets: rbm 72h mean, community pH, community absabundance in vitro, pvalues full vs dropout, in vivo adult mice, in vivo infant mice]
