# Supplementary material for: In vitro interaction network of a synthetic gut bacterial community
Source: ISME J. 2021 Dec 2;16(4):1095–109. doi: 10.1038/s41396-021-01153-z (PMC8941000; doi:10.1038/s41396-021-01153-z)
Supplement: Supplementary file 3 — SI data metabolic models [file 41396_2021_1153_MOESM3_ESM.xlsx]

## Sheet: pathways
group	pathway_summary	pathways from model dataset	KB1	YL2	KB18	YL27	YL31	YL32	YL44	YL45	I46	I48	I49	YL58
central pathway	glycolysis_Embden-Meyerhof-Parnas	glycolysis I (from glucose 6-phosphate)	T	F	F	T	T	T	T	F	T	T	F	T
central pathway	glycolysis_Embden-Meyerhof-Parnas	glycolysis II (from fructose 6-phosphate)	T	F	F	T	T	T	T	F	T	T	F	T
central pathway	glycolysis_Embden-Meyerhof-Parnas	glycolysis III (from glucose)	T	F	F	T	F	F	F	F	F	T	T	T
central pathway	glycolysis_Embden-Meyerhof-Parnas	glycolysis IV	F	F	F	F	F	F	F	F	F	F	F	F
central pathway	glycolysis_Entner-Doudoroff	Entner-Doudoroff shunt	F	F	F	F	T	F	F	F	F	F	F	F
central pathway	glycolysis_Entner-Doudoroff	Entner-Doudoroff pathway III (semi-phosphorylative)	F	F	F	F	T	F	F	F	F	F	F	F
central pathway	glycolysis_Entner-Doudoroff	Entner-Doudoroff pathway I	F	F	F	F	T	F	F	F	F	F	F	F
central pathway	pyruvate_dehydrogenase_complex	pyruvate decarboxylation to acetyl CoA I	T	F	F	F	T	F	F	F	F	F	T	F
central pathway	pyruvate_dehydrogenase_complex	Pyruvate-ferredoxin oxidorectase to acetyl-CoA	T	F	T	T	T	T	T	F	T	T	F	T
central pathway	pentose_phosphate_pathway	pentose phosphate pathway (non-oxidative branch) I	F	T	F	F	F	T	F	T	F	F	F	F
central pathway	pentose_phosphate_pathway	pentose phosphate pathway (oxidative branch) I	T	F	F	F	F	F	F	F	F	F	T	F
central pathway	pentose_phosphate_pathway	pentose phosphate pathway (partial)	T	T	F	T	F	T	F	T	F	T	F	F
central pathway	pentose_phosphate_pathway	pentose phosphate pathway (non-oxidative branch) II	T	F	F	T	F	T	T	F	F	T	F	F
central pathway	pentose_phosphate_pathway	pentose phosphate pathway	F	T	F	F	F	T	F	F	F	F	F	F
central pathway	TCA_cycle	partial TCA cycle (obligate autotrophs)	F	T	F	F	F	F	F	F	F	F	F	F
central pathway	TCA_cycle	TCA cycle I (prokaryotic)	F	T	F	F	T	F	T	F	F	T	F	F
central pathway	TCA_cycle	TCA cycle IV (2-oxoglutarate decarboxylase)	F	F	F	F	F	T	F	F	F	F	F	T
central pathway	TCA_cycle	TCA cycle V (2-oxoglutarate synthase)	F	F	F	F	F	F	F	F	F	F	F	F
central pathway	TCA_cycle	TCA cycle VI (Helicobacter)	F	F	F	F	F	F	F	F	F	F	F	F
central pathway	TCA_cycle	TCA cycle VII (acetate-producers)	F	F	F	F	T	T	T	F	F	T	F	F
CO2 fixation	reductive_TCA_cycle	reductive TCA cycle I	F	F	F	F	F	F	F	F	F	F	F	F
CO2 fixation	reductive_TCA_cycle	incomplete reductive TCA cycle	F	F	F	F	F	F	F	F	F	F	F	F
CO2 fixation	reductive_TCA_cycle	reductive TCA cycle II	F	F	F	F	F	F	F	F	F	F	F	F
CO2 fixation	Wood-Ljungdahl_pathway	Ljungdahl-Wood pathway (gapseq)	F	F	F	F	F	F	F	F	F	F	F	T
CO2 fixation	Wood-Ljungdahl_pathway	reductive acetyl coenzyme A pathway I (homoacetogenic bacteria)	F	F	F	F	F	F	F	F	F	F	F	T
CO2 fixation	Wood-Ljungdahl_pathway	reductive acetyl coenzyme A pathway II (autotrophic methanogens)	F	F	F	F	F	F	F	F	F	F	F	F
CO2 fixation	others	3-hydroxypropanoate cycle	F	F	F	F	F	F	F	F	F	F	F	F
CO2 fixation	others	CO2 fixation into oxaloacetate (anaplerotic)	F	F	F	F	F	F	F	F	F	F	F	F
CO2 fixation	others	Calvin-Benson-Bassham cycle	F	F	F	F	F	F	F	F	F	F	F	F
H2 utilization	hydrogenases	hydrogen oxidation I (aerobic)	F	F	F	F	F	F	T	T	F	F	F	F
H2 utilization	hydrogenases	hydrogen oxidation II (aerobic, NAD)	F	F	F	F	T	T	T	F	F	F	F	F
H2 utilization	hydrogenases	hydrogen oxidation III (anaerobic, NADP)	F	F	F	F	F	F	F	F	F	F	F	F
respiration	nitrate_and_nitrite_respiration	nitrate reduction I (denitrification)	F	F	F	F	F	F	F	F	F	F	F	F
respiration	nitrate_and_nitrite_respiration	nitrate reduction III (dissimilatory)	F	F	F	F	F	F	F	F	F	F	F	F
respiration	nitrate_and_nitrite_respiration	nitrate reduction IV (dissimilatory)	F	F	F	F	F	F	F	F	F	F	F	F
respiration	nitrate_and_nitrite_respiration	nitrate reduction VII (denitrification)	F	F	F	F	F	F	F	F	F	F	F	F
respiration	nitrate_and_nitrite_respiration	nitrate reduction VIII (dissimilatory)	F	F	F	F	F	F	F	F	F	F	F	F
respiration	nitrate_and_nitrite_respiration	nitrate reduction VIIIb (dissimilatory)	F	F	F	F	F	F	F	F	F	F	F	F
respiration	nitrate_and_nitrite_respiration	nitrate reduction IX (dissimilatory)	F	F	F	F	F	F	F	F	F	F	F	F
respiration	nitrate_and_nitrite_respiration	nitrate reduction X (dissimilatory, periplasmic)	F	F	F	F	F	F	F	F	F	F	F	F
respiration	nitrate_and_nitrite_respiration	formate to nitrite electron transfer	F	F	F	F	F	F	F	F	F	F	F	F
respiration	fumarate_respiration	hydrogen to fumarate electron transfer	F	F	F	F	F	F	T	T	F	F	F	F
respiration	fumarate_respiration	glycerol-3-phosphate to fumarate electron transfer	F	F	F	T	F	F	F	F	F	F	F	F
respiration	fumarate_respiration	NADH to fumarate electron transfer	F	F	F	F	F	F	F	F	F	F	F	F
respiration	DMSO_respiration	NADH to dimethyl sulfoxide electron transfer	F	F	F	F	F	F	F	F	F	F	F	F
respiration	DMSO_respiration	formate to dimethyl sulfoxide electron transfer	F	F	F	F	F	F	F	T	F	F	F	F
respiration	DMSO_respiration	hydrogen to dimethyl sulfoxide electron transfer	F	F	F	F	F	F	F	T	F	F	F	F
respiration	TMAO_respiration	NADH to trimethylamine N-oxide electron transfer	F	F	F	F	F	F	F	F	F	F	F	F
respiration	TMAO_respiration	formate to trimethylamine N-oxide electron transfer	F	F	F	F	F	F	F	T	F	F	F	F
respiration	TMAO_respiration	hydrogen to trimethylamine N-oxide electron transfer	F	F	F	F	F	F	F	T	F	F	F	F
respiration	sulfate_reduction	dissimilatory sulfate reduction I (to hydrogen sulfide))	F	F	F	F	F	F	F	F	F	F	F	F
respiration	oxygen_reduction	aerobic respiration (NDH-1 to cytochrome c oxidase via plastocyanin)	F	F	F	F	F	F	F	F	F	F	F	F
respiration	oxygen_reduction	aerobic respiration in cyanobacteria (NDH-2 to cytochrome c oxidase via plastocyanin)	F	F	F	F	F	F	F	F	F	F	F	F
respiration	oxygen_reduction	aerobic respiration I (cytochrome c)	F	F	F	F	F	F	F	F	F	F	F	F
respiration	oxygen_reduction	succinate to cytochrome bo oxidase electron transfer	F	F	F	T	F	F	T	T	F	T	F	F
respiration	oxygen_reduction	NADH to cytochrome bo oxidase electron transfer I	F	F	F	T	F	F	T	F	F	T	F	F
respiration	oxygen_reduction	proline to cytochrome bo oxidase electron transfer	F	F	F	F	F	F	F	F	F	F	F	F
respiration	oxygen_reduction	glycerol-3-phosphate to cytochrome bo oxidase electron transfer	T	F	F	T	F	F	F	F	F	T	F	F
respiration	oxygen_reduction	D-lactate to cytochrome bo oxidase electron transfer	F	F	F	F	F	F	F	F	F	F	F	F
respiration	oxygen_reduction	NADH to cytochrome bo oxidase electron transfer II	F	F	F	F	F	F	F	F	F	F	F	F
respiration	oxygen_reduction	pyruvate to cytochrome bo oxidase electron transfer	T	F	F	F	F	F	T	T	F	T	T	F
respiration	oxygen_reduction	pyruvate to cytochrome bd oxidase electron transfer	T	F	F	F	F	F	T	T	F	T	T	F
respiration	oxygen_reduction	dissimilatory sulfate reduction I (to hydrogen sulfide))	F	F	F	F	F	F	F	F	F	F	F	F
fermentation	mixed_acid_fermentation	mixed acid fermentation	F	F	F	F	F	F	F	F	F	F	F	F
fermentation	lactate_formation	pyruvate fermentation to (S)-lactate	T	T	T	T	T	T	F	F	T	F	T	T
fermentation	lactate_formation	pyruvate fermentation to acetate and (S)-lactate I	T	T	F	T	T	T	F	F	T	F	T	F
fermentation	lactate_formation	pyruvate fermentation to acetate and lactate II	T	T	F	T	T	T	F	F	T	F	T	F
fermentation	lactate_formation	heterolactic fermentation	F	F	F	F	F	F	F	F	F	F	T	F
fermentation	lactate_formation	Bifidobacterium shunt	F	T	F	F	F	F	F	F	F	F	F	F
fermentation	lactate_formation	Bifidobacterium shunt II	F	T	F	F	F	F	F	F	F	F	F	F
fermentation	lactate_formation	homolactic fermentation	T	F	F	T	F	F	F	F	F	T	T	T
fermentation	acetate_formation	pyruvate fermentation to acetate I	F	F	F	F	F	F	F	F	F	F	F	F
fermentation	acetate_formation	pyruvate fermentation to acetate II	T	T	F	T	T	T	F	F	T	T	T	F
fermentation	acetate_formation	pyruvate fermentation to acetate IV	T	T	F	F	F	T	F	F	T	T	F	F
fermentation	ethanol_formation	pyruvate fermentation to ethanol I	F	F	F	F	F	F	F	F	F	F	F	F
fermentation	ethanol_formation	pyruvate fermentation to ethanol II	F	F	F	F	F	F	F	F	F	F	F	F
fermentation	ethanol_formation	pyruvate fermentation to ethanol III	F	F	F	F	F	F	F	F	F	F	F	F
fermentation	butyrate_formation	pyruvate fermentation to butanoate	F	F	F	F	T	F	F	F	F	F	F	F
fermentation	butyrate_formation	succinate fermentation to butanoate	F	F	F	F	T	T	F	F	F	F	F	F
fermentation	butyrate_formation	acetyl-CoA fermentation to butanoate II	F	F	F	F	T	T	F	F	T	F	F	F
fermentation	butyrate_formation	acetyl-CoA fermentation to butanoate, valerate, caproate clostridia	F	F	F	T	T	T	F	F	F	F	F	F
fermentation	propanoate_formation	pyruvate fermentation to propanoate I	F	F	F	T	T	F	T	F	F	T	F	F
fermentation	propanoate_formation	conversion of succinate to propanoate	F	F	F	F	F	F	F	F	F	F	F	F
fermentation	propanoate_formation	pyruvate fermentation to propanoate II (acrylate pathway)	F	F	F	F	F	F	F	F	F	F	F	F
fermentation	propanoate_formation	(S)-lactate fermentation to propanoate, acetate and hydrogen	F	F	F	F	F	F	F	F	F	F	F	F
fermentation	propanoate_formation	(S)-lactate fermentation to propanoate	F	F	F	T	T	F	T	F	F	T	F	F
fermentation	amino_acid_fermentation_to_SCFA	L-alanine degradation II (to D-lactate)	F	F	F	F	F	F	F	F	T	T	F	T
fermentation	amino_acid_fermentation_to_SCFA	L-lysine fermentation to acetate and butanoate	F	F	F	F	T	F	F	F	F	F	F	F
fermentation	amino_acid_fermentation_to_SCFA	L-glutamate degradation IX (via 4-aminobutanoate)	F	F	F	F	F	F	T	F	F	F	T	F
fermentation	amino_acid_fermentation_to_SCFA	4-aminobutanoate degradation V	F	F	F	F	T	T	F	F	F	F	F	F
fermentation	amino_acid_fermentation_to_SCFA	L-glutamate degradation V (via hydroxyglutarate)	F	F	F	F	F	F	F	F	F	F	F	F
fermentation	amino_acid_fermentation_to_SCFA	L-glutamate degradation XI (reductive Stickland reaction)	F	F	F	F	F	F	F	F	F	F	F	F
fermentation	amino_acid_fermentation_to_SCFA	L-glutamate degradation VII (to butanoate)	F	F	F	F	F	F	F	F	F	F	F	F
fermentation	amino_acid_fermentation_to_SCFA	L-glutamate degradation VIII (to propanoate)	F	F	F	T	F	F	T	F	F	T	F	F
fermentation	hydrogen_production	hydrogen production I	F	F	T	F	T	T	F	F	F	F	F	T
fermentation	hydrogen_production	hydrogen production II	F	F	F	F	T	T	T	F	F	F	F	F
fermentation	hydrogen_production	hydrogen production III	T	F	F	T	T	F	T	F	F	T	F	F
fermentation	hydrogen_production	hydrogen production V	F	F	F	F	F	F	F	F	F	F	F	F
fermentation	hydrogen_production	hydrogen production VI	F	F	F	F	F	F	F	F	F	F	F	F
fermentation	hydrogen_production	hydrogen production VIII	T	F	F	T	T	F	T	F	F	T	F	F
monosaccharide metabolism	mannose	D-mannose degradation I	T	F	F	F	F	F	F	F	T	F	F	F
monosaccharide metabolism	mannose	D-mannose degradation II	F	F	F	T	F	F	F	F	F	F	F	F
monosaccharide metabolism	fructose	fructose degradation	T	F	T	F	F	T	F	F	T	F	F	T
monosaccharide metabolism	galactose	lactose and galactose degradation I	F	F	F	F	F	F	F	F	F	F	F	F
monosaccharide metabolism	galactose	D-galactose degradation I (Leloir pathway)	T	F	T	T	F	T	F	F	F	T	T	T
monosaccharide metabolism	galactose	L-galactose degradation	T	F	F	F	F	T	F	F	F	F	T	F
monosaccharide metabolism	N-acetylglucosamine	N-acetylglucosamine degradation I	T	F	T	T	T	T	T	F	T	T	F	T
monosaccharide metabolism	arabinose	L-arabinose degradation I	F	F	F	F	F	F	F	F	F	F	F	T
monosaccharide metabolism	arabinose	D-arabinose degradation I	F	F	F	F	F	T	T	F	F	F	F	T
monosaccharide metabolism	arabinose	D-arabinose degradation II	F	F	F	F	F	F	F	F	F	F	F	F
monosaccharide metabolism	arabinose	L-arabinose degradation III	F	F	F	F	F	F	F	F	F	F	F	F
monosaccharide metabolism	2-deoxyribose	2-deoxy-D-ribose degradation I	F	F	F	F	F	F	F	F	F	F	F	F
monosaccharide metabolism	2-deoxyribose	2-deoxy-D-ribose degradation II	F	F	F	F	F	F	F	F	F	F	F	F
monosaccharide metabolism	2-deoxyribose	2-deoxy-D-glucose 6-phosphate degradation	F	F	F	F	F	F	F	F	F	F	F	F
monosaccharide metabolism	2-deoxyribose	2-deoxy-alpha-D-ribose 1-phosphate degradation	T	F	T	F	F	T	F	F	F	F	T	T
monosaccharide metabolism	rhamnose	L-rhamnose degradation I	T	F	F	F	F	T	F	F	F	T	F	T
monosaccharide metabolism	rhamnose	L-rhamnose degradation II	F	F	F	F	F	F	F	F	F	F	F	F
monosaccharide metabolism	rhamnose	L-rhamnose degradation III	F	F	F	F	F	F	F	F	F	F	F	F
monosaccharide metabolism	fucose	fucose degradation	F	F	F	F	F	T	T	F	F	F	F	T
monosaccharide metabolism	fucose	L-fucose degradation (non-phosphorylating)	F	F	F	F	F	F	F	F	F	F	F	F
monosaccharide metabolism	xylose	D-xylose degradation I	F	T	F	F	F	F	F	F	F	T	F	F
monosaccharide metabolism	xylose	D-xylose degradation V	F	F	F	F	F	F	F	F	F	F	F	F
monosaccharide metabolism	lyxose	L-lyxose degradation	T	F	F	F	F	T	F	F	F	F	F	F
monosaccharide metabolism	ribose	ribose phosphorylation	T	F	F	F	F	F	F	F	F	F	T	F
monosaccharide metabolism	sorbose	L-sorbose degradation	F	F	F	F	F	F	F	F	T	F	F	F
monosaccharide metabolism	glucarate	D-glucarate degradation I	F	F	F	F	F	F	F	F	F	F	F	F
monosaccharide metabolism	glucarate	D-glucarate degradation II	F	F	F	F	F	T	F	F	F	F	F	F
monosaccharide metabolism	galactarate	D-galactarate degradation I	F	F	F	F	F	F	F	F	F	F	F	F
monosaccharide metabolism	galactarate	D-galactarate degradation II	F	F	F	F	F	T	F	F	F	F	F	T
monosaccharide metabolism	glucuronate	beta-D-glucuronide and D-glucuronate degradation	F	F	T	T	F	T	F	F	F	T	F	T
monosaccharide metabolism	glucuronate	D-glucuronate degradation II	F	F	F	F	F	F	F	F	F	F	F	F
monosaccharide metabolism	galacturonate	D-galacturonate degradation I	F	F	F	T	T	T	F	F	F	T	F	T
monosaccharide metabolism	galacturonate	D-galacturonate degradation II	F	F	F	F	F	F	F	F	F	F	F	F
monosaccharide metabolism	gluconate	D-gluconate degradation	T	F	T	T	T	T	F	F	F	T	T	T
monosaccharide metabolism	mannitol	mannitol degradation I	T	F	F	F	F	T	F	F	T	F	F	F
monosaccharide metabolism	inositol	myo-inositol degradation I	T	F	F	F	F	T	F	F	F	F	F	T
monosaccharide metabolism	inositol	myo-inositol degradation II	F	F	F	F	F	F	F	F	F	F	F	F
olio-polysaccharide metabolism	lactose	lactose degradation II	F	F	F	F	F	F	F	F	F	F	F	F
olio-polysaccharide metabolism	lactose	lactose degradation III	T	T	T	T	F	T	T	F	F	T	F	T
olio-polysaccharide metabolism	sucrose	sucrose degradation I (sucrose phosphotransferase)	T	F	F	F	F	T	F	F	T	F	F	F
olio-polysaccharide metabolism	sucrose	sucrose degradation II (sucrose synthase)	F	F	F	F	F	F	F	F	F	F	F	F
olio-polysaccharide metabolism	sucrose	sucrose degradation III (sucrose invertase)	T	F	F	T	F	T	F	F	F	T	F	T
olio-polysaccharide metabolism	sucrose	sucrose degradation IV (sucrose phosphorylase)	F	T	T	F	F	F	F	F	F	F	T	F
olio-polysaccharide metabolism	sucrose	sucrose degradation VII (sucrose 3-dehydrogenase)	F	F	F	F	F	F	F	F	F	F	F	F
olio-polysaccharide metabolism	trehalose	trehalose degradation I (low osmolarity)	T	F	F	F	F	F	F	F	F	F	T	T
olio-polysaccharide metabolism	trehalose	trehalose degradation III	T	F	F	F	F	F	F	F	F	F	F	F
olio-polysaccharide metabolism	trehalose	trehalose degradation IV	T	F	F	F	F	F	F	F	F	F	T	T
olio-polysaccharide metabolism	maltose	maltose degradation	T	F	F	F	F	F	F	F	F	F	F	F
olio-polysaccharide metabolism	melibiose	melibiose degradation	F	T	T	T	T	T	T	F	T	T	T	T
olio-polysaccharide metabolism	chitin	chitin degradation II (Vibrio)	F	F	F	F	F	F	F	F	F	F	F	F
olio-polysaccharide metabolism	chitin	chitin derivatives degradation	F	F	F	F	F	F	F	F	F	F	F	F
olio-polysaccharide metabolism	chitin	chitin degradation III (Serratia)	F	F	F	F	F	F	F	F	F	F	F	F
olio-polysaccharide metabolism	pectin	pectin degradation I	F	F	F	F	F	F	F	F	F	F	F	F
olio-polysaccharide metabolism	pectin	pectin degradation II	F	F	F	F	F	F	F	F	F	F	F	F
olio-polysaccharide metabolism	pectin	homogalacturonan degradation	F	F	F	F	F	F	F	F	F	F	F	F
olio-polysaccharide metabolism	pectin	beta-D-glucuronide and D-glucuronate degradation	F	F	T	T	F	T	F	F	F	T	F	T
olio-polysaccharide metabolism	cellulose	cellulose degradation I (cellulosome)	F	F	F	F	F	F	F	F	F	F	F	F
olio-polysaccharide metabolism	cellulose	cellulose and hemicellulose degradation (cellulolosome)	F	F	F	F	F	F	F	F	F	F	F	F
olio-polysaccharide metabolism	xylan	(1,4)-beta-D-xylan degradation	F	F	F	F	F	F	F	F	F	T	F	F
olio-polysaccharide metabolism	xylan	(1,3)-beta-D-xylan degradation	F	F	F	F	F	F	F	F	F	F	F	F
olio-polysaccharide metabolism	starch	extracellular starch(27n) degradation	F	F	F	F	F	F	F	F	F	F	F	F
olio-polysaccharide metabolism	inulin	inulin degradation(11xFru,1xGlc) (extracellular)	F	F	F	F	F	F	F	F	F	F	F	F
olio-polysaccharide metabolism	mucin	mucus glycans degradation	F	F	F	T	F	F	F	F	F	T	F	F
amino acid biosynthesis	alanine_biosynthesis	L-alanine biosynthesis I	F	T	F	F	F	F	T	F	F	F	F	F
amino acid biosynthesis	alanine_biosynthesis	L-alanine biosynthesis II	T	T	F	T	F	F	F	T	T	T	T	T
amino acid biosynthesis	alanine_biosynthesis	L-alanine biosynthesis III	T	T	T	T	T	T	T	T	T	T	T	T
amino acid biosynthesis	arginine_biosynthesis	L-arginine biosynthesis I (via L-ornithine)	F	F	F	F	F	F	F	F	F	F	F	F
amino acid biosynthesis	arginine_biosynthesis	L-arginine biosynthesis II (acetyl cycle)	F	T	T	F	T	T	T	T	T	F	F	T
amino acid biosynthesis	arginine_biosynthesis	L-arginine biosynthesis III (via N-acetyl-L-citrulline)	F	F	F	F	F	F	F	F	F	F	F	F
amino acid biosynthesis	asparagine_biosynthesis	L-asparagine biosynthesis I	F	F	T	F	T	T	F	F	T	T	T	T
amino acid biosynthesis	asparagine_biosynthesis	L-asparagine biosynthesis II	F	F	T	T	T	T	F	F	T	T	T	T
amino acid biosynthesis	asparagine_biosynthesis	L-asparagine biosynthesis III (tRNA-dependent)	T	T	F	F	T	T	T	T	T	F	T	T
amino acid biosynthesis	aspartate_biosynthesis	L-aspartate biosynthesis	T	T	T	T	T	T	T	T	T	T	T	T
amino acid biosynthesis	cysteine_biosynthesis	L-cysteine biosynthesis I	T	F	T	T	T	T	T	T	F	T	T	T
amino acid biosynthesis	cysteine_biosynthesis	L-cysteine biosynthesis III (from L-homocysteine)	T	F	F	F	F	F	F	F	F	F	T	F
amino acid biosynthesis	cysteine_biosynthesis	L-selenocysteine biosynthesis I (bacteria)	F	F	F	F	T	T	F	F	F	F	F	F
amino acid biosynthesis	cysteine_biosynthesis	L-homocysteine biosynthesis	F	T	F	F	F	F	F	F	F	T	F	T
amino acid biosynthesis	cysteine_biosynthesis	L-cysteine biosynthesis V (mycobacteria)	F	F	F	F	F	F	F	F	F	F	F	F
amino acid biosynthesis	cysteine_biosynthesis	L-cysteine biosynthesis VI (from L-methionine)	T	F	F	F	F	F	F	F	F	F	T	F
amino acid biosynthesis	cysteine_biosynthesis	L-cysteine biosynthesis VII (from S-sulfo-L-cysteine)	F	F	F	T	T	T	F	F	F	T	F	F
amino acid biosynthesis	glutamate_biosynthesis	L-glutamate biosynthesis I	T	T	F	F	F	F	F	T	F	T	F	T
amino acid biosynthesis	glutamate_biosynthesis	L-glutamate biosynthesis II	T	T	T	T	T	T	T	F	T	T	F	T
amino acid biosynthesis	glutamate_biosynthesis	L-glutamate biosynthesis III	T	T	T	T	T	T	T	T	T	T	F	T
amino acid biosynthesis	glutamate_biosynthesis	L-glutamate biosynthesis V	F	T	F	T	T	T	T	T	F	T	F	T
amino acid biosynthesis	glutamine_biosynthesis	L-glutamine biosynthesis I	T	T	T	T	T	T	T	T	T	T	T	T
amino acid biosynthesis	glycine_biosynthesis	glycine biosynthesis I	T	F	T	T	T	T	T	T	T	T	T	T
amino acid biosynthesis	glycine_biosynthesis	glycine biosynthesis III	T	T	T	T	T	T	T	T	T	T	T	T
amino acid biosynthesis	glycine_biosynthesis	glycine biosynthesis IV	T	T	T	T	T	T	T	T	T	T	T	T
amino acid biosynthesis	histidine_biosynthesis	L-histidine biosynthesis	F	T	F	T	F	T	F	T	F	T	F	F
amino acid biosynthesis	isoleucine_biosynthesis	L-isoleucine biosynthesis I (from threonine)	F	T	T	T	T	T	T	T	T	F	F	T
amino acid biosynthesis	isoleucine_biosynthesis	L-isoleucine biosynthesis II	F	F	F	F	F	F	T	F	F	F	F	F
amino acid biosynthesis	isoleucine_biosynthesis	L-isoleucine biosynthesis III	F	F	F	F	F	F	F	F	F	F	F	F
amino acid biosynthesis	isoleucine_biosynthesis	L-isoleucine biosynthesis IV	F	F	F	T	T	F	F	F	F	T	F	F
amino acid biosynthesis	isoleucine_biosynthesis	L-isoleucine biosynthesis V	F	F	F	T	T	F	F	F	F	T	F	F
amino acid biosynthesis	leucine_biosynthesis	L-leucine biosynthesis	F	T	T	T	T	T	T	T	T	T	F	T
amino acid biosynthesis	lysine_biosynthesis	L-lysine biosynthesis I	F	T	F	F	F	F	F	T	F	F	F	F
amino acid biosynthesis	lysine_biosynthesis	L-lysine biosynthesis II	T	F	F	F	F	F	F	F	T	F	T	F
amino acid biosynthesis	lysine_biosynthesis	L-lysine biosynthesis III	F	F	F	T	T	T	T	F	F	T	F	T
amino acid biosynthesis	lysine_biosynthesis	L-lysine biosynthesis VI	F	F	T	T	F	T	F	T	F	T	T	T
amino acid biosynthesis	lysine_biosynthesis	L-lysine biosynthesis V	F	F	F	F	F	F	F	F	F	F	F	F
amino acid biosynthesis	methionine_biosynthesis	L-methionine biosynthesis I	F	T	F	T	F	T	T	F	F	T	F	F
amino acid biosynthesis	methionine_biosynthesis	L-methionine biosynthesis IV	T	F	F	F	F	F	F	F	F	F	T	F
amino acid biosynthesis	phenylalanine_biosynthesis	L-phenylalanine biosynthesis I	T	F	F	F	F	F	T	T	F	F	F	F
amino acid biosynthesis	phenylalanine_biosynthesis	L-phenylalanine biosynthesis II	F	F	F	F	F	F	F	F	F	F	F	F
amino acid biosynthesis	proline_biosynthesis	L-proline biosynthesis I (from L-glutamate)	F	F	F	F	T	T	F	F	T	F	F	T
amino acid biosynthesis	proline_biosynthesis	L-proline biosynthesis II (from arginine)	F	F	F	F	F	F	F	F	F	F	F	F
amino acid biosynthesis	proline_biosynthesis	L-ornithine degradation I (L-proline biosynthesis)	F	F	F	F	F	F	F	F	F	F	F	F
amino acid biosynthesis	serine_biosynthesis	L-serine biosynthesis I	F	T	F	F	F	F	F	F	F	F	F	F
amino acid biosynthesis	threonine_biosynthesis	L-threonine biosynthesis	T	T	T	F	F	F	F	T	T	F	F	F
amino acid biosynthesis	tryptophan_biosynthesis	L-tryptophan biosynthesis	F	F	F	T	F	F	T	F	F	F	F	T
amino acid biosynthesis	tryptophan_biosynthesis	L-tryptophan biosynthesis (complex)	F	T	F	T	F	T	T	F	F	T	F	T
amino acid biosynthesis	tyrosine_biosynthesis	L-tyrosine biosynthesis I	T	F	F	F	F	T	F	F	F	F	F	T
amino acid biosynthesis	tyrosine_biosynthesis	L-tyrosine biosynthesis II	F	F	F	F	F	F	F	F	F	F	F	F
amino acid biosynthesis	tyrosine_biosynthesis	L-tyrosine biosynthesis III	F	F	F	F	F	F	F	F	F	F	F	F
amino acid biosynthesis	valine_biosynthesis	L-valine biosynthesis	F	T	T	F	T	T	T	T	T	F	F	T
others	ethanolamine_utilization	ethanolamine utilization	T	F	F	F	T	F	F	F	F	F	F	F
others	citrate_utilization	citrate degradation	T	F	F	F	F	T	F	F	F	F	F	T
others	citrate_utilization	glycerol degradation I	F	F	F	F	F	F	F	F	F	F	F	F
others	citrate_utilization	glycerol degradation II	T	F	F	F	F	F	F	F	F	F	F	F
others	glycerol_utilization	glycerol degradation III	F	F	F	F	T	F	F	F	F	F	F	F
others	glycerol_utilization	glycerol degradation V	T	F	F	F	F	F	F	F	F	F	F	F
others	glycerol_utilization	triacylglycerol degradation	F	F	F	F	F	F	F	F	F	F	F	F
others	ascorbate_degradation	L-ascorbate degradation I (bacterial, anaerobic)	T	F	F	F	F	F	F	F	F	F	F	F
others	ascorbate_degradation	L-ascorbate degradation II (bacterial, aerobic)	F	F	F	F	F	T	F	F	F	F	F	F
others	ascorbate_degradation	L-ascorbate biosynthesis III (D-sorbitol pathway)	F	F	F	F	F	F	F	F	F	F	F	F
others	ascorbate_degradation	L-ascorbate degradation V	F	F	F	F	F	F	F	F	F	F	F	F
others	uracil_utilization	uracil degradation I (reductive)	F	F	F	F	F	T	F	F	F	F	F	F
others	uracil_utilization	uracil degradation II (oxidative)	F	F	F	F	F	F	F	F	F	F	F	F
others	uracil_utilization	uracil degradation III	F	F	F	F	F	F	F	F	F	F	F	F
others	uracil_utilization	pyrimidine nucleobases salvage I	T	T	T	T	T	T	T	T	T	T	T	T
others	hypoxanthine_catabolism	pyrimidine nucleobases salvage II	T	F	F	F	F	F	F	F	F	F	T	F
others	hypoxanthine_catabolism	purine nucleobases degradation I (anaerobic)	F	F	F	F	F	F	F	F	F	F	F	F
others	urea_degradation	purine nucleobases degradation II (anaerobic)	T	F	F	F	F	T	F	F	F	F	F	T
others	urea_degradation	urea degradation I	F	F	F	F	F	F	F	F	F	F	F	F
others	urea_degradation	urea degradation II	F	F	F	T	F	F	F	F	F	F	T	F
others	urea_production	urea cycle	F	F	F	F	T	T	F	F	F	F	T	T
others	fatty_acid_biosynthesis	palmitate biosynthesis (type I fatty acid synthase)	T	T	T	T	T	T	T	T	T	T	T	T
others	fatty_acid_biosynthesis	palmitate biosynthesis (type II fatty acid synthase)	T	F	F	F	F	F	T	F	F	F	F	F

## Sheet: amino acids
group	pathway_summary	pathways from model dataset	KB1	YL2	KB18	YL27	YL31	YL32	YL44	YL45	I46	I48	I49	YL58
amino acid degradation	alanine_degradation	L-alanine degradation I	F	F	F	F	F	F	F	F	F	F	F	F
amino acid degradation	alanine_degradation	L-alanine degradation II (to D-lactate)	F	F	F	F	F	F	F	F	T	T	F	T
amino acid degradation	alanine_degradation	L-alanine degradation IV	F	F	F	F	F	F	F	F	T	F	F	T
amino acid degradation	alanine_degradation	L-alanine degradation V (oxidative Stickland reaction)	F	F	F	F	F	F	F	F	F	F	F	F
amino acid degradation	alanine_degradation	L-alanine degradation VI (reductive Stickland reaction)	F	F	F	F	F	F	F	F	F	F	F	F
amino acid degradation	arginine_degradation	L-arginine degradation I (arginase pathway)	F	F	F	F	F	F	F	F	F	F	F	F
amino acid degradation	arginine_degradation	L-arginine degradation II (AST pathway)	F	F	F	F	F	F	F	F	F	F	F	F
amino acid degradation	arginine_degradation	L-arginine degradation III (arginine decarboxylase/agmatinase pathway)	F	F	F	F	F	F	F	F	F	F	F	F
amino acid degradation	arginine_degradation	L-arginine degradation IV (arginine decarboxylase/agmatine deiminase pathway)	F	F	F	T	F	F	T	F	F	T	F	F
amino acid degradation	arginine_degradation	L-arginine degradation V (arginine deiminase pathway)	T	F	F	F	T	T	F	F	F	F	T	T
amino acid degradation	arginine_degradation	L-arginine degradation VI (arginase 2 pathway)	F	F	F	F	T	F	F	F	F	F	F	F
amino acid degradation	arginine_degradation	L-arginine degradation VII (arginase 3 pathway)	F	F	F	F	F	F	F	F	F	F	F	F
amino acid degradation	arginine_degradation	L-arginine degradation VIII (arginine oxidase pathway)	F	F	F	F	F	F	F	F	F	F	F	F
amino acid degradation	arginine_degradation	L-arginine degradation IX (arginine:pyruvate transaminase pathway)	F	F	F	F	F	F	F	F	F	F	F	F
amino acid degradation	arginine_degradation	L-arginine degradation X (arginine monooxygenase pathway)	F	F	F	F	T	T	F	F	F	F	F	F
amino acid degradation	arginine_degradation	L-arginine degradation XI	F	F	F	F	F	F	F	F	F	F	F	F
amino acid degradation	arginine_degradation	L-arginine degradation XIII (reductive Stickland reaction)	F	F	F	F	F	F	F	F	F	F	F	F
amino acid degradation	arginine_degradation	L-arginine degradation XIV (oxidative Stickland reaction)	F	F	F	F	F	F	F	F	F	F	F	F
amino acid degradation	asparagine_degradation	L-asparagine degradation I	F	F	T	T	T	T	F	T	T	T	T	T
amino acid degradation	aspartate_degradation	L-aspartate degradation I	T	T	T	T	T	T	T	T	T	T	T	T
amino acid degradation	cysteine_degradation	L-cysteine degradation II	T	T	T	T	T	T	T	T	T	T	T	T
amino acid degradation	glutamate_degradation	L-cysteine degradation III	F	F	F	F	F	F	F	F	F	F	F	F
amino acid degradation	glutamate_degradation	L-glutamate degradation I	T	T	T	T	T	T	T	F	T	T	F	T
amino acid degradation	glutamate_degradation	L-glutamate degradation II	F	T	F	F	T	T	F	T	T	F	T	T
amino acid degradation	glutamate_degradation	L-glutamate degradation VI (to pyruvate)	F	F	F	F	F	F	F	F	F	F	F	F
amino acid degradation	glutamate_degradation	L-glutamate degradation V (via hydroxyglutarate)	F	F	F	F	F	F	F	F	F	F	F	F
amino acid degradation	glutamate_degradation	L-glutamate degradation IX (via 4-aminobutanoate)	F	F	F	F	F	F	T	F	F	F	T	F
amino acid degradation	glutamate_degradation	L-glutamate degradation X	T	T	T	T	T	T	T	F	T	T	F	T
amino acid degradation	glutamate_degradation	L-glutamate degradation XI (reductive Stickland reaction)	F	F	F	F	F	F	F	F	F	F	F	F
amino acid degradation	glutamine_degradation	L-glutamine degradation I	T	T	F	F	F	F	F	T	F	T	T	T
amino acid degradation	glutamine_degradation	L-glutamine degradation II	F	T	T	T	T	T	F	T	T	T	F	T
amino acid degradation	glycine_degradation	glycine cleavage	F	F	F	T	T	T	T	F	F	T	F	F
amino acid degradation	glycine_degradation	glycine degradation (reductive Stickland reaction)	F	F	F	F	F	T	F	F	F	F	F	F
amino acid degradation	histidine_degradation	L-histidine degradation I	F	F	F	F	F	F	F	F	F	F	F	F
amino acid degradation	histidine_degradation	L-histidine degradation II	F	F	F	F	F	F	F	F	F	F	F	T
amino acid degradation	histidine_degradation	L-histidine degradation IV	F	F	F	F	F	F	F	F	F	F	F	F
amino acid degradation	isoleucine_degradation	L-isoleucine degradation I	F	F	F	F	T	F	F	F	F	F	F	F
amino acid degradation	isoleucine_degradation	L-isoleucine degradation III (oxidative Stickland reaction)	F	F	F	F	F	F	F	F	F	F	F	F
amino acid degradation	leucine_degradation	L-leucine degradation I	F	F	F	F	T	T	F	T	T	F	F	F
amino acid degradation	leucine_degradation	L-leucine degradation II	F	F	F	F	F	F	F	F	F	F	F	F
amino acid degradation	leucine_degradation	L-leucine degradation IV (reductive Stickland reaction)	F	F	F	F	F	F	F	F	F	F	F	F
amino acid degradation	leucine_degradation	L-leucine degradation V (oxidative Stickland reaction)	F	F	F	F	F	F	F	F	F	F	F	F
amino acid degradation	lysine degradation	L-lysine degradation I	F	F	F	F	F	F	F	F	F	F	F	F
amino acid degradation	lysine degradation	L-lysine degradation IV	F	F	F	F	F	F	F	F	F	F	F	F
amino acid degradation	lysine degradation	L-lysine degradation V	F	F	F	F	F	F	F	F	F	F	F	F
amino acid degradation	lysine degradation	L-lysine degradation VI	F	F	F	F	F	F	F	F	F	F	F	F
amino acid degradation	lysine degradation	L-lysine degradation VIII	F	F	F	F	F	F	F	F	F	F	F	F
amino acid degradation	lysine degradation	L-lysine degradation X	F	F	F	F	F	F	F	F	F	F	F	F
amino acid degradation	methionine_degradation	L-methionine degradation I (to L-homocysteine)	F	F	F	F	F	F	F	F	F	F	F	F
amino acid degradation	methionine_degradation	L-methionine degradation II	T	T	T	T	T	T	T	F	T	T	T	T
amino acid degradation	phenylalanine_degradation	L-phenylalanine degradation II (anaerobic)	F	F	F	F	F	F	F	F	F	F	F	F
amino acid degradation	phenylalanine_degradation	L-phenylalanine degradation I (aerobic)	F	F	F	F	F	F	F	F	F	F	F	F
amino acid degradation	phenylalanine_degradation	L-phenylalanine degradation VI (reductive Stickland reaction)	F	F	F	F	F	F	F	F	F	F	F	F
amino acid degradation	proline_degradation	L-proline degradation I	F	F	F	F	F	F	F	F	F	F	F	F
amino acid degradation	proline_degradation	L-proline degradation II (reductive Stickland reaction)	F	F	F	F	F	F	F	F	F	F	F	F
amino acid degradation	serine_degradation	L-serine degradation	T	T	T	T	T	T	T	T	T	T	F	T
amino acid degradation	threonine_degradation	L-threonine degradation II	F	F	T	F	F	F	T	F	F	F	F	F
amino acid degradation	threonine_degradation	L-threonine degradation III (to methylglyoxal)	F	F	F	F	F	F	F	F	F	F	F	F
amino acid degradation	tryptophan_degradation	L-tryptophan degradation I (via anthranilate)	F	F	F	F	F	F	F	F	F	F	F	F
amino acid degradation	tryptophan_degradation	L-tryptophan degradation II (via pyruvate)	F	F	F	F	F	F	T	F	F	F	F	F
amino acid degradation	tryptophan_degradation	L-tryptophan degradation IV (via indole-3-lactate)	F	F	F	F	F	F	F	F	F	F	F	F
amino acid degradation	tyrosine_degradation	L-tyrosine degradation I	F	F	F	F	F	F	F	F	F	F	F	F
amino acid degradation	tyrosine_degradation	L-tyrosine degradation to 4-hydroxyphenylacetate via tyramine	F	F	F	F	F	F	F	F	F	F	F	F
amino acid degradation	valine_degradation	L-valine degradation I	F	F	F	F	F	F	F	F	F	F	F	F
amino acid degradation	valine_degradation	L-valine degradation III (oxidative Stickland reaction)	F	F	F	F	F	F	F	F	F	F	F	F

## Sheet: transporter
group	transporter	KB1	YL2	KB18	YL27	YL31	YL32	YL44	YL45	I46	I48	I49	YL58
monosaccharides	glucose	T	T	T	T	T	T	T	T	T	T	T	T
monosaccharides	fructose	T	T	T	T	T	T	T	T	T	T	T	T
monosaccharides	2-deoxy-glucose	F	F	F	F	F	F	F	F	F	F	F	F
monosaccharides	mannose	T	T	T	T	T	T	T	T	T	T	T	T
monosaccharides	xylose	T	T	T	T	T	T	T	T	T	T	T	T
monosaccharides	lyxose	F	F	F	F	F	F	F	F	F	F	F	F
monosaccharides	galactose	T	T	T	T	T	T	T	T	T	T	T	T
monosaccharides	rhamnose	T	T	T	T	T	T	T	T	T	T	T	T
monosaccharides	fucose	T	T	T	T	T	T	T	T	T	T	T	T
monosaccharides	sorbose	F	F	F	F	F	F	F	F	F	F	F	F
monosaccharides	arabinose	T	T	T	T	T	T	T	T	T	T	T	T
monosaccharides	ribose	T	T	T	T	T	T	T	T	T	T	T	T
monosaccharides	mannitol	T	T	T	T	T	T	T	T	T	T	T	T
monosaccharides	inositol	T	T	T	T	T	T	T	T	T	T	T	T
monosaccharides	sorbitol	T	T	F	T	F	F	T	F	T	T	T	F
monosaccharides	glucitol	F	F	F	F	F	F	F	F	F	F	F	F
monosaccharides	galactitol	F	F	F	F	F	F	F	F	F	F	F	F
monosaccharides	xylitol	T	T	T	T	T	T	T	T	T	T	T	T
monosaccharides	glucosamine	T	T	T	T	T	T	T	T	T	T	T	T
monosaccharides	N-acetylglucosamine	F	F	F	F	T	T	F	F	F	F	F	T
monosaccharides	glucarate	T	T	F	T	F	F	F	F	T	T	T	F
monosaccharides	galactarate	F	F	F	F	F	F	F	F	F	F	F	F
monosaccharides	glucuronate	F	F	F	T	F	F	F	F	F	T	T	F
monosaccharides	galacturonate	F	T	F	T	F	F	F	F	F	T	T	F
poligo-polysaccharides	trehalose	T	T	T	T	T	T	T	T	T	T	T	T
poligo-polysaccharides	maltose	T	T	T	T	T	T	T	T	T	T	T	T
poligo-polysaccharides	melibiose	T	T	T	F	T	T	T	T	T	T	T	T
poligo-polysaccharides	raffinose	T	T	T	F	T	T	F	T	T	T	T	T
poligo-polysaccharides	lactose	T	T	T	T	T	T	T	T	T	T	T	T
poligo-polysaccharides	sucrose	T	T	T	T	T	T	T	T	T	T	T	T
poligo-polysaccharides	cellobiose	T	T	T	T	T	T	T	T	T	T	T	T
poligo-polysaccharides	chitobiose	F	F	F	F	F	F	F	F	F	F	F	F
poligo-polysaccharides	xylan	T	T	T	T	T	T	T	T	T	T	T	T
poligo-polysaccharides	maltodextrin	T	T	T	F	T	T	T	T	T	T	T	T
amino acids	alanine	T	T	T	T	T	T	T	T	T	T	T	T
amino acids	arginine	T	T	T	T	T	T	T	T	T	T	T	T
amino acids	asparagine	T	T	T	T	T	T	T	T	T	T	T	T
amino acids	aspartate	T	T	T	T	T	T	T	T	T	T	T	T
amino acids	cysteine	T	T	T	T	T	T	T	T	T	T	T	T
amino acids	glutamate	T	T	T	T	T	T	T	T	T	T	T	T
amino acids	glutamine	T	T	T	T	T	T	T	T	T	T	T	T
amino acids	glycine	T	T	T	T	T	T	T	T	T	T	T	T
amino acids	histidine	T	T	T	T	T	T	T	T	T	T	T	T
amino acids	isoleucine	T	T	T	T	T	T	T	T	T	T	T	T
amino acids	leucine	T	T	T	T	T	T	T	T	T	T	T	T
amino acids	lysine	T	T	T	T	T	T	T	T	T	T	T	T
amino acids	methionine	T	T	T	T	T	T	T	T	T	T	T	T
amino acids	phenylalanine	T	T	T	T	T	T	T	T	T	T	T	T
amino acids	proline	T	T	T	T	T	T	T	T	T	T	T	T
amino acids	serine	T	T	T	T	T	T	T	T	T	T	T	T
amino acids	threonine	T	T	T	T	T	T	T	T	T	T	T	T
amino acids	tryptophan	T	T	T	T	T	T	T	T	T	T	T	T
amino acids	tyrosine	T	T	T	T	T	T	T	T	T	T	T	T
amino acids	valine	T	T	T	T	T	T	T	T	T	T	T	T
other	citrate	T	T	T	T	T	T	T	T	T	T	T	T
other	uracil	T	T	T	F	T	T	F	T	T	T	T	T
other	hypoxanthine	F	F	F	F	F	F	F	F	F	F	F	F
other	ascorbate	T	F	T	T	F	F	F	F	T	T	F	F

## Sheet: AF medium compounds
compounds,name,maxFlux
cpd00001,H2O,55500
cpd00007,O2,0
cpd00067,H+,100
cpd00027,D-Glucose,9.8652725215
cpd00076,Sucrose,0.2191060473
cpd01133,Stachyose,0.09001197159
cpd00382,Melitose,0.02973606271
cpd11657,Starch,0.09251230105
cpd11746,Cellulose,0.7503234618
cpd11601,Pectin,1.699813021
cpd00035,L-Alanine,22.01788644
cpd00051,L-Arginine,7.693707992
cpd00041,L-Aspartate,10.784369615
cpd00084,L-Cysteine,25.955450614
cpd00023,L-Glutamate,25.02277947
cpd00033,L-Glycine,24.978845975
cpd00119,L-Histidine,2.4845653275
cpd00322,L-Isoleucine,7.008491143
cpd00107,L-Leucine,12.59185092
cpd00039,L-Lysine,10.290766819
cpd00060,L-Methionine,2.67833818
cpd00066,L-Phenylalanine,4.808763923
cpd00129,L-Proline,20.60541722
cpd00054,L-Serine,6.526855502
cpd00161,L-Threonine,5.1063385735
cpd00065,L-Tryptophan,0.88437935325
cpd00069,L-Tyrosine,3.9154951735
cpd00156,L-Valine,10.3822703645
cpd00063,Ca2+,0.8715210674
cpd00009,Phosphate,25.01840611
cpd00971,Na+,112.8253559
cpd00205,K+,54.00603992
cpd00254,Mg,1.909643222
cpd10515,Fe2+,0.5364705964
cpd10516,fe3,0.5406936354
cpd00058,Cu2+,0.005341181347
cpd00034,Zn2+,0.2839876456
cpd00030,Mn2+,0.005487595107
cpd00393,Folate,0.0002674096836
cpd00305,Thiamine,0.0001345756471
cpd00220,Riboflavin,0.0005660229548
cpd00218,Niacin,0.0165246131
cpd00644,PAN,0.002471752816
cpd00215,Pyridoxal,0.0004661963949
cpd00098,Choline,0.03204844628
cpd00059,L-Ascorbate,0.0005961844197
cpd01631,Gamma-Tocopherol,3.059902083e-05
cpd01401,Vitamin K1,1.564233415e-06
cpd00099,Cl,11.84002254
cpd00242,carbonate,23.58739791
cpd00048,Sulphate,1.395019572
cpd00381,L-Cystine,0.04161603383
cpd00132,Asparagine,0.5115540892
cpd00053,Glutamine,0.5369785316
cpd00848,Methylhistidine,0.8747872139
cpd00310,Carnosine,8.177301579
cpd00926,Anserine,1e-04
cpd00585,Creatinine,4.906294201
cpd00250,Creatine,5.643039616
cpd01544,Methylguanidine,0.2530779754
cpd19240,Guanidine,0.3131771398
cpd00098,Choline,1e-04
cpd00540,Betaine,0
cpd00266,Carnitine,4.590542242
cpd00226,Hypoxanthine,0.8155048783
cpd00246,Inosine,3.448532975
cpd00073,Urea,0.24060876515
cpd00274,Citrulline,0.422403361
cpd00160,Cholesterol,3e-04
cpd01122,Linolenic,1.65e-06
cpd00536,Oleic acid,1.65e-06
cpd00285,Phosphoethanolamine,0.3934412284
cpd00138,Mannose,1.273211034
cpd01755,acetylhexosamine,0.068092507805
cpd00159,lactate,0.41629662525
cpd00020,Puryvate,0.00205714285735
cpd00118,Putrescine,1.65e-05
cpd00264,Spermidine,1.65e-05
cpd01079,Selenium,5.791679063e-06
cpd00546,Hydrocortisone,3.15e-06
cpd00365,VitA Retinol,5.7591623045e-06
cpd01012,Cadmium,6.671766862e-05
cpd00149,Cobalt,1
cpd20624,Chromium,0.0005932167859
cpd20862,Nickel,0.0005447497998
cpd04097,Lead,8.38647343e-06
cpd00131,Molybdenum,0.0003074517978
cpd00128,Adenine,0.3270924295
cpd00207,Guanine,0.3060299479
cpd00307,Cytosine,0.1962125576
cpd00092,Uracil,0.2814752694
cpd00013,Ammonia,2.436733016
cpd00104,Biotin,2.742410685e-05
cpd03424,Vitamin B-12,2.661596958e-09
cpd03185,Vitamin K3,2.90393774
cpd04145,Hemin,0.001533883486
cpd11842,"Mucin core 3 (GlcNAcÎ²1,3GalNAcÎ±Ser/Thr-PROTEIN)",0.002364102075
cpd02992,"Mucin core 4 [GlcNAcÎ²1,6(GlcNAcÎ²1,3)GalNAcÎ±Ser/Thr-PROTEIN]",0.002364102075
cpd00122,N-acetyl-D-gluosamine,0.00930983397
cpd00232,N-acetylneuraminate (as sialic residue),0.05123733653
cpd00832,N-acetyl-D-galactosamine,0.003295558292
cpd00108,galactose,0.1597973802
cpd00751,fucose,0.07581291165
