# Supplementary material for: In vitro interaction network of a synthetic gut bacterial community
Source: ISME J. 2021 Dec 2;16(4):1095–109. doi: 10.1038/s41396-021-01153-z (PMC8941000; doi:10.1038/s41396-021-01153-z)
Supplement: Supplementary file 4 — SI data file [file 41396_2021_1153_MOESM4_ESM.zip]

Archive with 12 entries (12 files):
- OMM12-20210804_gapseq_full models/Acutalibacter_muris_KB1.gz
- OMM12-20210804_gapseq_full models/Akkermansia_muciniphilaYL44.gz
- OMM12-20210804_gapseq_full models/Bacteroides_caecimuris_I48.gz
- OMM12-20210804_gapseq_full models/Bifidobacterium_animalis_YL2.gz
- OMM12-20210804_gapseq_full models/Blautia_coccoides_YL58.gz
- OMM12-20210804_gapseq_full models/Clostridium_innocuum_I46.gz
- OMM12-20210804_gapseq_full models/Enterocloster_clostridioformis_YL32.gz
- OMM12-20210804_gapseq_full models/Enterococcus_faecalis_KB1.gz
- OMM12-20210804_gapseq_full models/Flavonifractor_plautii_YL31.gz
- OMM12-20210804_gapseq_full models/Limosilactobacillus_reuteri_I49.gz
- OMM12-20210804_gapseq_full models/Muribaculum_intestinale_YL27.gz
- OMM12-20210804_gapseq_full models/Turicimonas_muris_YL45.gz
